# Supplementary material for: Episodic Decrease in Temperature Increases mcy Gene Transcription and Cellular Microcystin in Continuous Cultures of Microcystis aeruginosa PCC 7806
Source: Front Microbiol. 2020 Dec 3;11:601864. doi: 10.3389/fmicb.2020.601864 (PMC7744600; doi:10.3389/fmicb.2020.601864)
Supplement: Supplementary file 1 [file Table_1.XLSX]

## Sheet: Sheet1
Supplemental Table 1. RNA-seq Read Mapping Statistics
Experiment			SortMe	Trimmed	Mapped	Unmapped
Day	Sample	Raw Reads	Depleted Reads	Reads	Fragments	Fragments
3	J7-09-22	9950656	848604	840162	372904	47177
4	J7-09-23	8385382	762572	750822	328219	47192
5	J7-09-24	13893616	1033522	1019642	422370	87451
7	J7-09-26	9468972	704688	696764	302106	46276
9	J7-09-28	10628932	655868	650008	262635	62369
10	J7-09-29	10216462	639306	632134	271231	44836
12	J7-10-01	9456996	607622	602476	261157	40081
13	J7-10-02	10186688	735620	726564	298425	64857
14	J7-10-03	11724148	769324	758958	332494	46985
15	J7-10-04	12843466	1053312	1032898	461672	54777
17	J7-10-06	8724598	794254	786342	333376	59795
19	J7-10-08	16086154	1474414	1464166	550629	181454
	Total ->	131566070	10079106	9960936	4197218	783250
	Average ->	1.09638e+07	839926	830078	349768	65270.8
	Coverage ->				10.2086
