# Supplementary material for: Episodic Decrease in Temperature Increases mcy Gene Transcription and Cellular Microcystin in Continuous Cultures of Microcystis aeruginosa PCC 7806
Source: Front Microbiol. 2020 Dec 3;11:601864. doi: 10.3389/fmicb.2020.601864 (PMC7744600; doi:10.3389/fmicb.2020.601864)
Supplement: Supplementary file 2 [file Table_2.XLSX]

## Sheet: Sheet1
Supplemental Table 2. List of genes found in modules 1, 2, and 3.
				KEGG
Module	Gene Name	Locus Tag	NCBI GenBank annotation	Orthology	KEGG annotation
1	rpmJ	BH695_RS00030	50S ribosomal protein L36	K02919	RP-L36; large subunit ribosomal protein L36
1	BH695_RS00045	BH695_RS00045	DNA-directed RNA polymerase subunit alpha	K03040	rpoA; DNA-directed RNA polymerase subunit alpha [EC:2.7.7.6]
1	rplQ	BH695_RS00050	50S ribosomal protein L17	K02879	RP-L17; large subunit ribosomal protein L17
1	truA	BH695_RS00055	tRNA pseudouridine(38-40) synthase TruA	K06173	truA; tRNA pseudouridine38-40 synthase [EC:5.4.99.12]
1	rplM	BH695_RS00060	50S ribosomal protein L13	K02871	RP-L13; large subunit ribosomal protein L13
1	rpsI	BH695_RS00065	30S ribosomal protein S9	K02996	RP-S9; small subunit ribosomal protein S9
1	BH695_RS00100	BH695_RS00100	HEAT repeat domain-containing protein
1	BH695_RS00155	BH695_RS00155	50S ribosomal protein L25/general stress protein Ctc	K02897	RP-L25; large subunit ribosomal protein L25
1	BH695_RS00160	BH695_RS00160	adenylosuccinate synthase	K01939	purA; adenylosuccinate synthase [EC:6.3.4.4]
1	BH695_RS00195	BH695_RS00195	glycosyltransferase
1	BH695_RS00385	BH695_RS00385	hypothetical protein
1	uvrC	BH695_RS00405	excinuclease ABC subunit UvrC	K03703	uvrC; excinuclease ABC subunit C
1	leuB	BH695_RS00415	3-isopropylmalate dehydrogenase	K00052	leuB; 3-isopropylmalate dehydrogenase [EC:1.1.1.85]
1	bioB	BH695_RS00435	biotin synthase BioB	K01012	bioB; biotin synthase [EC:2.8.1.6]
1	BH695_RS00440	BH695_RS00440	biotin transporter BioY	K03523	bioY; biotin transport system substrate-specific component
1	rlmN	BH695_RS00525	23S rRNA (adenine(2503)-C(2))-methyltransferase RlmN	K06941	rlmN; 23S rRNA (adenine2503-C2)-methyltransferase [EC:2.1.1.192]
1	rimK	BH695_RS00530	30S ribosomal protein S6--L-glutamate ligase	K05844	rimK; ribosomal protein S6--L-glutamate ligase [EC:6.3.2.-]
1	BH695_RS00575	BH695_RS00575	ArsA family ATPase
1	BH695_RS00610	BH695_RS00610	50S ribosomal protein L32	K02911	RP-L32; large subunit ribosomal protein L32
1	BH695_RS00620	BH695_RS00620	hypothetical protein
1	BH695_RS00630	BH695_RS00630	acetyltransferase
1	groL	BH695_RS00640	chaperonin GroEL	K04077	groEL; chaperonin GroEL
1	BH695_RS00665	BH695_RS00665	HAMP domain-containing histidine kinase
1	thiD	BH695_RS00695	bifunctional hydroxymethylpyrimidine kinase/phosphomethylpyrimidine kinase	K00941	thiD; hydroxymethylpyrimidine/phosphomethylpyrimidine kinase [EC:2.7.1.49 2.7.4.7]
1	BH695_RS00740	BH695_RS00740	undecaprenyl-diphosphate phosphatase	K06153	bacA; undecaprenyl-diphosphatase [EC:3.6.1.27]
1	BH695_RS00750	BH695_RS00750	hypothetical protein
1	BH695_RS00755	BH695_RS00755	type II toxin-antitoxin system HicB family antitoxin
1	BH695_RS00810	BH695_RS00810	hypothetical protein
1	BH695_RS00840	BH695_RS00840	Rpn family recombination-promoting nuclease/putative transposase
1	BH695_RS00875	BH695_RS00875	alpha-ketoacid dehydrogenase subunit beta	K00162	PDHB; pyruvate dehydrogenase E1 component beta subunit [EC:1.2.4.1]
1	secD	BH695_RS00880	protein translocase subunit SecD	K03072	secD; preprotein translocase subunit SecD
1	BH695_RS00905	BH695_RS00905	ABC transporter ATP-binding protein	K02065	mlaF; phospholipid/cholesterol/gamma-HCH transport system ATP-binding protein
1	BH695_RS00935	BH695_RS00935	HAD-IA family hydrolase	K07025	putative hydrolase of the HAD superfamily
1	rpmH	BH695_RS00945	50S ribosomal protein L34	K02914	RP-L34; large subunit ribosomal protein L34
1	BH695_RS00950	BH695_RS00950	ribonuclease P protein component	K03536	rnpA; ribonuclease P protein component [EC:3.1.26.5]
1	yidC	BH695_RS00960	membrane protein insertase YidC	K03217	yidC; YidC/Oxa1 family membrane protein insertase
1	BH695_RS00965	BH695_RS00965	hypothetical protein	K06346	jag; spoIIIJ-associated protein
1	BH695_RS00970	BH695_RS00970	hypothetical protein
1	dacB	BH695_RS01110	D-alanyl-D-alanine carboxypeptidase/D-alanyl-D-alanine-endopeptidase	K07259	dacB; serine-type D-Ala-D-Ala carboxypeptidase/endopeptidase (penicillin-binding protein 4) [EC:3.4.16.4 3.4.21.-]
1	BH695_RS01335	BH695_RS01335	DUF4278 domain-containing protein
1	BH695_RS01440	BH695_RS01440	alpha/beta hydrolase
1	BH695_RS01475	BH695_RS01475	ribonuclease J	K12574	rnj; ribonuclease J [EC:3.1.-.-]
1	larB	BH695_RS01485	nickel pincer cofactor biosynthesis protein LarB	K06898	larB; pyridinium-3,5-biscarboxylic acid mononucleotide synthase [EC:2.5.1.143]
1	BH695_RS01490	BH695_RS01490	1-deoxy-D-xylulose-5-phosphate synthase	K01662	dxs; 1-deoxy-D-xylulose-5-phosphate synthase [EC:2.2.1.7]
1	BH695_RS01515	BH695_RS01515	hypothetical protein	K18831	higA; HTH-type transcriptional regulator / antitoxin HigA
1	BH695_RS01555	BH695_RS01555	hypothetical protein
1	BH695_RS01630	BH695_RS01630	proline--tRNA ligase	K01881	PARS; prolyl-tRNA synthetase [EC:6.1.1.15]
1	BH695_RS01635	BH695_RS01635	pyridoxal-dependent decarboxylase pyridoxal-binding protein	K01586	lysA; diaminopimelate decarboxylase [EC:4.1.1.20]
1	BH695_RS01645	BH695_RS01645	valine--tRNA ligase	K01873	VARS; valyl-tRNA synthetase [EC:6.1.1.9]
1	BH695_RS01710	BH695_RS01710	ATP-binding protein	K04757	rsbW; serine/threonine-protein kinase RsbW [EC:2.7.11.1]
1	BH695_RS01745	BH695_RS01745	MBL fold metallo-hydrolase
1	BH695_RS01750	BH695_RS01750	transketolase
1	BH695_RS01755	BH695_RS01755	HypC/HybG/HupF family hydrogenase formation chaperone	K04653	hypC; hydrogenase expression/formation protein HypC
1	BH695_RS01775	BH695_RS01775	insulinase family protein	K07263	pqqL; zinc protease [EC:3.4.24.-]
1	BH695_RS01870	BH695_RS01870	NAD(+) kinase	K00858	ppnK; NAD+ kinase [EC:2.7.1.23]
1	BH695_RS01920	BH695_RS01920	ribonucleoside-diphosphate reductase subunit alpha	K00525	E1.17.4.1A; ribonucleoside-diphosphate reductase alpha chain [EC:1.17.4.1]
1	BH695_RS01925	BH695_RS01925	DUF3854 domain-containing protein
1	BH695_RS01930	BH695_RS01930	nitroreductase
1	BH695_RS01945	BH695_RS01945	AmpG family muropeptide MFS transporter	K08218	ampG; MFS transporter, PAT family, beta-lactamase induction signal transducer AmpG
1	BH695_RS01965	BH695_RS01965	radical SAM/Cys-rich domain protein
1	BH695_RS02030	BH695_RS02030	UPF0175 family protein
1	BH695_RS02035	BH695_RS02035	hypothetical protein
1	BH695_RS02040	BH695_RS02040	hypothetical protein
1	BH695_RS02055	BH695_RS02055	acyl carrier protein	K02078	acpP; acyl carrier protein
1	asnS	BH695_RS02095	asparagine--tRNA ligase	K01893	NARS; asparaginyl-tRNA synthetase [EC:6.1.1.22]
1	gyrA	BH695_RS02110	DNA gyrase subunit A	K02469	gyrA; DNA gyrase subunit A [EC:5.6.2.2]
1	BH695_RS02120	BH695_RS02120	urease accessory protein UreD	K03190	ureD; urease accessory protein
1	BH695_RS02235	BH695_RS02235	hypothetical protein
1	BH695_RS02250	BH695_RS02250	metal ABC transporter ATP-binding protein	K09820	ABC.MN.A; manganese/iron transport system ATP-binding protein
1	BH695_RS02255	BH695_RS02255	DUF3119 family protein
1	BH695_RS02290	BH695_RS02290	DUF751 family protein
1	BH695_RS02355	BH695_RS02355	Hsp33 family molecular chaperone HslO	K04083	hslO; molecular chaperone Hsp33
1	BH695_RS02415	BH695_RS02415	peroxiredoxin	K03386	PRDX2_4; peroxiredoxin 2/4 [EC:1.11.1.24]
1	BH695_RS02470	BH695_RS02470	hypothetical protein
1	BH695_RS02500	BH695_RS02500	hypothetical protein
1	BH695_RS02550	BH695_RS02550	polyprenyl synthetase family protein	K13789	GGPS; geranylgeranyl diphosphate synthase, type II [EC:2.5.1.1 2.5.1.10 2.5.1.29]
1	BH695_RS02555	BH695_RS02555	divergent PAP2 family protein	K09775	uncharacterized protein
1	BH695_RS02665	BH695_RS02665	hypothetical protein
1	BH695_RS02785	BH695_RS02785	hypothetical protein
1	BH695_RS02840	BH695_RS02840	GxxExxY protein
1	BH695_RS02925	BH695_RS02925	Dynamin family protein
1	pdhA	BH695_RS02990	pyruvate dehydrogenase (acetyl-transferring) E1 component subunit alpha	K00161	PDHA; pyruvate dehydrogenase E1 component alpha subunit [EC:1.2.4.1]
1	BH695_RS03165	BH695_RS03165	ABC transporter permease	K02033	ABC.PE.P; peptide/nickel transport system permease protein
1	BH695_RS03225	BH695_RS03225	radical SAM protein
1	BH695_RS03345	BH695_RS03345	amidohydrolase
1	BH695_RS03475	BH695_RS03475	DUF3531 family protein
1	trpD	BH695_RS03505	anthranilate phosphoribosyltransferase	K00766	trpD; anthranilate phosphoribosyltransferase [EC:2.4.2.18]
1	pstS	BH695_RS03520	phosphate ABC transporter substrate-binding protein PstS	K02040	pstS; phosphate transport system substrate-binding protein
1	pstC	BH695_RS03525	phosphate ABC transporter permease subunit PstC	K02037	pstC; phosphate transport system permease protein
1	BH695_RS03560	BH695_RS03560	serine hydrolase
1	BH695_RS03660	BH695_RS03660	carbohydrate kinase	K00847	E2.7.1.4; fructokinase [EC:2.7.1.4]
1	BH695_RS03755	BH695_RS03755	LysR family transcriptional regulator	K21703	cbbR; LysR family transcriptional regulator, low CO2-responsive transcriptional regulator
1	BH695_RS03820	BH695_RS03820	DUF4277 domain-containing protein
1	BH695_RS03895	BH695_RS03895	VacB/RNase II family 3'-5' exoribonuclease	K12573	rnr; ribonuclease R [EC:3.1.13.1]
1	BH695_RS03910	BH695_RS03910	YbaB/EbfC family nucleoid-associated protein	K09747	uncharacterized protein
1	BH695_RS03915	BH695_RS03915	pyridoxine 5'-phosphate synthase	K03474	pdxJ; pyridoxine 5-phosphate synthase [EC:2.6.99.2]
1	BH695_RS03925	BH695_RS03925	DUF1669 domain-containing protein
1	BH695_RS03950	BH695_RS03950	tetratricopeptide repeat protein	K09667	OGT; protein O-GlcNAc transferase [EC:2.4.1.255]
1	BH695_RS03955	BH695_RS03955	hypothetical protein
1	BH695_RS03960	BH695_RS03960	hypothetical protein
1	BH695_RS04015	BH695_RS04015	MvdD family ATP-grasp ribosomal peptide maturase
1	BH695_RS04025	BH695_RS04025	DUF2283 domain-containing protein
1	BH695_RS04035	BH695_RS04035	Mrp/NBP35 family ATP-binding protein	K03593	mrp; ATP-binding protein involved in chromosome partitioning
1	BH695_RS04040	BH695_RS04040	MOSC domain-containing protein	K07140	uncharacterized protein
1	BH695_RS04050	BH695_RS04050	AtzE family amidohydrolase	K19837	atzE; 1-carboxybiuret hydrolase [EC:3.5.1.131]
1	ureG	BH695_RS04075	urease accessory protein UreG	K03189	ureG; urease accessory protein
1	BH695_RS04135	BH695_RS04135	photosystem II S4 domain protein
1	BH695_RS04140	BH695_RS04140	hypothetical protein
1	psb27	BH695_RS04155	photosystem II protein Psb27	K08902	psb27; photosystem II Psb27 protein
1	typA	BH695_RS04190	translational GTPase TypA	K06207	typA; GTP-binding protein
1	BH695_RS04195	BH695_RS04195	ribose-phosphate pyrophosphokinase	K00948	PRPS; ribose-phosphate pyrophosphokinase [EC:2.7.6.1]
1	BH695_RS04235	BH695_RS04235	(2Fe-2S)-binding protein
1	ilvC	BH695_RS04295	ketol-acid reductoisomerase	K00053	ilvC; ketol-acid reductoisomerase [EC:1.1.1.86]
1	BH695_RS04300	BH695_RS04300	ECF transporter S component
1	BH695_RS04330	BH695_RS04330	TIGR00300 family protein
1	clpB	BH695_RS04415	ATP-dependent chaperone ClpB	K03695	clpB; ATP-dependent Clp protease ATP-binding subunit ClpB
1	BH695_RS04440	BH695_RS04440	carbon dioxide-concentrating mechanism protein CcmK
1	BH695_RS04490	BH695_RS04490	gamma-glutamyltransferase
1	BH695_RS04630	BH695_RS04630	ABC transporter substrate-binding protein	K02035	ABC.PE.S; peptide/nickel transport system substrate-binding protein
1	BH695_RS04640	BH695_RS04640	DedA family protein
1	menB	BH695_RS04655	1,4-dihydroxy-2-naphthoyl-CoA synthase	K01661	menB; naphthoate synthase [EC:4.1.3.36]
1	BH695_RS04665	BH695_RS04665	TldD/PmbA family protein	K03592	pmbA; PmbA protein
1	BH695_RS04680	BH695_RS04680	DUF5615 family PIN-like protein
1	BH695_RS04695	BH695_RS04695	hypothetical protein
1	BH695_RS04740	BH695_RS04740	ISKra4 family transposase
1	BH695_RS04860	BH695_RS04860	aspartate aminotransferase family protein	K00819	rocD; ornithine--oxo-acid transaminase [EC:2.6.1.13]
1	BH695_RS04885	BH695_RS04885	circadian clock protein KaiA	K08480	kaiA; circadian clock protein KaiA
1	BH695_RS04930	BH695_RS04930	50S ribosomal protein L28	K02902	RP-L28; large subunit ribosomal protein L28
1	pheS	BH695_RS04980	phenylalanine--tRNA ligase subunit alpha	K01889	FARSA; phenylalanyl-tRNA synthetase alpha chain [EC:6.1.1.20]
1	BH695_RS04985	BH695_RS04985	RNA recognition motiffamily protein
1	BH695_RS04995	BH695_RS04995	CopD family protein
1	BH695_RS05055	BH695_RS05055	SUMF1/EgtB/PvdO family nonheme iron enzyme
1	BH695_RS05175	BH695_RS05175	N-6 DNA methylase	K03427	hsdM; type I restriction enzyme M protein [EC:2.1.1.72]
1	ychF	BH695_RS05180	redox-regulated ATPase YchF	K06942	ychF; ribosome-binding ATPase
1	BH695_RS05240	BH695_RS05240	cation:proton antiporter
1	ndhL	BH695_RS05445	NAD(P)H-quinone oxidoreductase subunit L	K05583	ndhL; NAD(P)H-quinone oxidoreductase subunit L [EC:7.1.1.2]
1	lpdA	BH695_RS05470	dihydrolipoyl dehydrogenase	K00382	DLD; dihydrolipoamide dehydrogenase [EC:1.8.1.4]
1	BH695_RS05495	BH695_RS05495	tyrosine--tRNA ligase	K01866	YARS; tyrosyl-tRNA synthetase [EC:6.1.1.1]
1	BH695_RS05515	BH695_RS05515	ABC transporter ATP-binding protein	K11958	natE; neutral amino acid transport system ATP-binding protein
1	BH695_RS05545	BH695_RS05545	Rpn family recombination-promoting nuclease/putative transposase
1	BH695_RS05590	BH695_RS05590	DUF1995 family protein
1	BH695_RS05615	BH695_RS05615	DUF433 domain-containing protein
1	dndC	BH695_RS05655	DNA phosphorothioation system sulfurtransferase DndC	K19170	dndC; DNA sulfur modification protein DndC
1	BH695_RS05775	BH695_RS05775	hypothetical protein
1	BH695_RS05880	BH695_RS05880	M3 family metallopeptidase	K01414	prlC; oligopeptidase A [EC:3.4.24.70]
1	BH695_RS05950	BH695_RS05950	2-oxo acid dehydrogenase subunit E2	K00627	DLAT; pyruvate dehydrogenase E2 component (dihydrolipoamide acetyltransferase) [EC:2.3.1.12]
1	BH695_RS05960	BH695_RS05960	type II toxin-antitoxin system HicA family toxin
1	BH695_RS06020	BH695_RS06020	diaminopimelate epimerase	K01778	dapF; diaminopimelate epimerase [EC:5.1.1.7]
1	BH695_RS06050	BH695_RS06050	threonine synthase	K01733	thrC; threonine synthase [EC:4.2.3.1]
1	BH695_RS06170	BH695_RS06170	hypothetical protein
1	BH695_RS06185	BH695_RS06185	carbon-nitrogen hydrolase family protein	K11206	NIT1; deaminated glutathione amidase [EC:3.5.1.128]
1	BH695_RS06375	BH695_RS06375	sulfurtransferase	K01011	TST; thiosulfate/3-mercaptopyruvate sulfurtransferase [EC:2.8.1.1 2.8.1.2]
1	BH695_RS06385	BH695_RS06385	hypothetical protein
1	BH695_RS06390	BH695_RS06390	sulfate ABC transporter substrate-binding protein	K23163	sbp; sulfate/thiosulfate transport system substrate-binding protein
1	BH695_RS06470	BH695_RS06470	hypothetical protein
1	hflB	BH695_RS06475	ATP-dependent metallopeptidase FtsH/Yme1/Tma family protein	K03798	ftsH; cell division protease FtsH [EC:3.4.24.-]
1	BH695_RS06570	BH695_RS06570	hypothetical protein
1	BH695_RS06675	BH695_RS06675	TVP38/TMEM64 family protein
1	BH695_RS06680	BH695_RS06680	ribonuclease HII	K03470	rnhB; ribonuclease HII [EC:3.1.26.4]
1	BH695_RS06685	BH695_RS06685	Rne/Rng family ribonuclease	K08300	rne; ribonuclease E [EC:3.1.26.12]
1	BH695_RS06860	BH695_RS06860	class I SAM-dependent methyltransferase
1	lysS	BH695_RS06865	lysine--tRNA ligase	K04566	lysK; lysyl-tRNA synthetase, class I [EC:6.1.1.6]
1	BH695_RS06910	BH695_RS06910	DUF362 domain-containing protein
1	BH695_RS06955	BH695_RS06955	hypothetical protein
1	hisC	BH695_RS06965	histidinol-phosphate transaminase	K00817	hisC; histidinol-phosphate aminotransferase [EC:2.6.1.9]
1	BH695_RS06975	BH695_RS06975	alpha/beta fold hydrolase
1	BH695_RS07005	BH695_RS07005	DUF2157 domain-containing protein
1	recN	BH695_RS07015	DNA repair protein RecN	K03631	recN; DNA repair protein RecN (Recombination protein N)
1	BH695_RS07035	BH695_RS07035	cysteine--tRNA ligase	K01883	CARS; cysteinyl-tRNA synthetase [EC:6.1.1.16]
1	BH695_RS07085	BH695_RS07085	hypothetical protein
1	BH695_RS07260	BH695_RS07260	2OG-Fe(II) oxygenase	K24029	OGFOD1; prolyl 3-hydroxylase /prolyl 3,4-dihydroxylase [EC:1.14.11.-]
1	BH695_RS07265	BH695_RS07265	D-xylulose 5-phosphate/D-fructose 6-phosphate phosphoketolase
1	BH695_RS07270	BH695_RS07270	SLBB domain-containing protein	K01991	wza; polysaccharide biosynthesis/export protein
1	BH695_RS07290	BH695_RS07290	ABC-F family ATP-binding cassette domain-containing protein	K06158	ABCF3; ATP-binding cassette, subfamily F, member 3
1	rimO	BH695_RS07325	30S ribosomal protein S12 methylthiotransferase RimO	K14441	rimO; ribosomal protein S12 methylthiotransferase [EC:2.8.4.4]
1	BH695_RS07330	BH695_RS07330	BtpA/SgcQ family protein	K06971	uncharacterized protein
1	BH695_RS07340	BH695_RS07340	hypothetical protein
1	nuoK	BH695_RS07385	NADH-quinone oxidoreductase subunit NuoK	K05576	ndhE; NAD(P)H-quinone oxidoreductase subunit 4L [EC:7.1.1.2]
1	BH695_RS07480	BH695_RS07480	cupin domain-containing protein	K19547	bacB; 3-[(4R)-4-hydroxycyclohexa-1,5-dien-1-yl]-2-oxopropanoate isomerase [EC:5.3.3.19]
1	BH695_RS07530	BH695_RS07530	hypothetical protein
1	BH695_RS07585	BH695_RS07585	bacterial microcompartment protein
1	BH695_RS07605	BH695_RS07605	D-ala D-ala ligase	K01921	ddl; D-alanine-D-alanine ligase [EC:6.3.2.4]
1	BH695_RS07610	BH695_RS07610	ATP-grasp domain-containing protein
1	BH695_RS07615	BH695_RS07615	class I SAM-dependent methyltransferase	K00588	E2.1.1.104; caffeoyl-CoA O-methyltransferase [EC:2.1.1.104]
1	BH695_RS07620	BH695_RS07620	sedoheptulose 7-phosphate cyclase	K21342	nos2; demethyl-4-deoxygadusol synthase [EC:4.2.3.154]
1	BH695_RS07635	BH695_RS07635	insulinase family protein	K07263	pqqL; zinc protease [EC:3.4.24.-]
1	murG	BH695_RS07650	undecaprenyldiphospho-muramoylpentapeptide beta-N-acetylglucosaminyltransferase	K02563	murG; UDP-N-acetylglucosamine--N-acetylmuramyl-(pentapeptide) pyrophosphoryl-undecaprenol N-acetylglucosamine transferase [EC:2.4.1.227]
1	BH695_RS07660	BH695_RS07660	cytochrome c biogenesis protein CcdA	K06196	ccdA; cytochrome c-type biogenesis protein
1	BH695_RS07700	BH695_RS07700	response regulator
1	proB	BH695_RS07720	glutamate 5-kinase	K00931	proB; glutamate 5-kinase [EC:2.7.2.11]
1	ruvX	BH695_RS07730	Holliday junction resolvase RuvX	K07447	ruvX; putative holliday junction resolvase [EC:3.1.-.-]
1	BH695_RS07750	BH695_RS07750	adenosine deaminase	K01488	add; adenosine deaminase [EC:3.5.4.4]
1	BH695_RS07825	BH695_RS07825	hypothetical protein
1	BH695_RS07930	BH695_RS07930	tail length tape measure protein
1	BH695_RS07935	BH695_RS07935	calcium-binding protein
1	BH695_RS07945	BH695_RS07945	ribosome biogenesis GTPase Der	K03977	engA; GTPase
1	queF	BH695_RS08190	NADPH-dependent 7-cyano-7-deazaguanine reductase QueF	K09457	queF; 7-cyano-7-deazaguanine reductase [EC:1.7.1.13]
1	BH695_RS08210	BH695_RS08210	hypothetical protein
1	queA	BH695_RS08275	tRNA preQ1(34) S-adenosylmethionine ribosyltransferase-isomerase QueA	K07568	queA; S-adenosylmethionine:tRNA ribosyltransferase-isomerase [EC:2.4.99.17]
1	BH695_RS08280	BH695_RS08280	serine protease
1	gcvT	BH695_RS08290	glycine cleavage system aminomethyltransferase GcvT	K00605	gcvT; aminomethyltransferase [EC:2.1.2.10]
1	BH695_RS08450	BH695_RS08450	prolipoprotein diacylglyceryl transferase	K13292	lgt; phosphatidylglycerol---prolipoprotein diacylglyceryl transferase [EC:2.5.1.145]
1	BH695_RS08460	BH695_RS08460	actin, cytoplasmic 2	K03569	mreB; rod shape-determining protein MreB and related proteins
1	BH695_RS08465	BH695_RS08465	profilin
1	BH695_RS08470	BH695_RS08470	Uma2 family endonuclease
1	BH695_RS08505	BH695_RS08505	hypothetical protein
1	BH695_RS08670	BH695_RS08670	inositol monophosphatase	K01092	E3.1.3.25; myo-inositol-1(or 4)-monophosphatase [EC:3.1.3.25]
1	BH695_RS08690	BH695_RS08690	homogentisate phytyltransferase	K09833	HPT; homogentisate phytyltransferase / homogentisate geranylgeranyltransferase [EC:2.5.1.115 2.5.1.116]
1	BH695_RS08785	BH695_RS08785	RNA methyltransferase	K03437	spoU; RNA methyltransferase, TrmH family
1	BH695_RS08790	BH695_RS08790	hypothetical protein
1	BH695_RS08800	BH695_RS08800	Crp/Fnr family transcriptional regulator
1	BH695_RS08855	BH695_RS08855	aldo/keto reductase	K07079	uncharacterized protein
1	BH695_RS08865	BH695_RS08865	PstS family phosphate ABC transporter substrate-binding protein	K02040	pstS; phosphate transport system substrate-binding protein
1	pstC	BH695_RS08880	phosphate ABC transporter permease subunit PstC	K02037	pstC; phosphate transport system permease protein
1	BH695_RS08885	BH695_RS08885	PstS family phosphate ABC transporter substrate-binding protein	K02040	pstS; phosphate transport system substrate-binding protein
1	BH695_RS08915	BH695_RS08915	phosphotransacetylase family protein	K06873	uncharacterized protein
1	BH695_RS08935	BH695_RS08935	type I glyceraldehyde-3-phosphate dehydrogenase	K00150	gap2; glyceraldehyde-3-phosphate dehydrogenase (NAD(P)) [EC:1.2.1.59]
1	fetB	BH695_RS08940	iron export ABC transporter permease subunit FetB	K02069	ABC.X2.P; putative ABC transport system permease protein
1	BH695_RS08945	BH695_RS08945	transposase	K07496	putative transposase
1	BH695_RS08950	BH695_RS08950	DegT/DnrJ/EryC1/StrS family aminotransferase
1	BH695_RS09005	BH695_RS09005	hypothetical protein
1	BH695_RS09110	BH695_RS09110	fumarylacetoacetate hydrolase family protein
1	BH695_RS09115	BH695_RS09115	30S ribosomal protein S6	K02990	RP-S6; small subunit ribosomal protein S6
1	BH695_RS09125	BH695_RS09125	hypothetical protein
1	BH695_RS09345	BH695_RS09345	IS1634 family transposase
1	BH695_RS09375	BH695_RS09375	efflux RND transporter permease subunit
1	gvpN	BH695_RS09450	gas vesicle protein GvpN
1	BH695_RS09455	BH695_RS09455	gas vesicle protein
1	BH695_RS09475	BH695_RS09475	gas vesicle G family protein
1	psbH	BH695_RS09550	photosystem II reaction center protein PsbH	K02709	psbH; photosystem II PsbH protein
1	BH695_RS09555	BH695_RS09555	hypothetical protein
1	BH695_RS09625	BH695_RS09625	DUF2811 domain-containing protein
1	BH695_RS09710	BH695_RS09710	ion transporter	K10716	kch; voltage-gated potassium channel
1	BH695_RS09715	BH695_RS09715	ATP synthase I family protein	K02116	atpI; ATP synthase protein I
1	BH695_RS09720	BH695_RS09720	F0F1 ATP synthase subunit A	K02108	ATPF0A; F-type H+-transporting ATPase subunit a
1	BH695_RS09740	BH695_RS09740	F0F1 ATP synthase subunit delta	K02113	ATPF1D; F-type H+-transporting ATPase subunit delta
1	atpA	BH695_RS09745	F0F1 ATP synthase subunit alpha	K02111	ATPF1A; F-type H+/Na+-transporting ATPase subunit alpha [EC:7.1.2.2 7.2.2.1]
1	BH695_RS09750	BH695_RS09750	F0F1 ATP synthase subunit gamma	K02115	ATPF1G; F-type H+-transporting ATPase subunit gamma
1	BH695_RS09800	BH695_RS09800	NYN domain-containing protein
1	rpsJ	BH695_RS09840	30S ribosomal protein S10	K02946	RP-S10; small subunit ribosomal protein S10
1	BH695_RS09850	BH695_RS09850	hypothetical protein
1	BH695_RS09870	BH695_RS09870	Uma2 family endonuclease
1	BH695_RS09890	BH695_RS09890	serine/threonine protein kinase
1	BH695_RS10170	BH695_RS10170	M1 family metallopeptidase	K01256	pepN; aminopeptidase N [EC:3.4.11.2]
1	BH695_RS10185	BH695_RS10185	zinc ABC transporter substrate-binding protein	K09818	ABC.MN.S; manganese/iron transport system substrate-binding protein
1	BH695_RS10280	BH695_RS10280	addiction module protein
1	BH695_RS10320	BH695_RS10320	IS1-like element ISMae3 family transposase	K07480	insB; insertion element IS1 protein InsB
1	BH695_RS10400	BH695_RS10400	caspase family protein
1	BH695_RS10410	BH695_RS10410	hemolysin-type calcium-binding repeat family protein
1	BH695_RS10470	BH695_RS10470	hypothetical protein
1	BH695_RS10545	BH695_RS10545	Uma2 family endonuclease
1	BH695_RS10605	BH695_RS10605	NAD(P)/FAD-dependent oxidoreductase
1	BH695_RS10635	BH695_RS10635	ABC transporter ATP-binding protein	K01990	ABC-2.A; ABC-2 type transport system ATP-binding protein
1	egtD	BH695_RS10690	L-histidine N(alpha)-methyltransferase
1	BH695_RS10740	BH695_RS10740	hypothetical protein
1	BH695_RS10765	BH695_RS10765	fatty acid desaturase	K10255	FAD6; acyl-lipid omega-6 desaturase (Delta-12 desaturase) [EC:1.14.19.23 1.14.19.45]
1	rpsN	BH695_RS10810	30S ribosomal protein S14	K02954	RP-S14; small subunit ribosomal protein S14
1	BH695_RS10815	BH695_RS10815	polyribonucleotide nucleotidyltransferase	K00962	pnp; polyribonucleotide nucleotidyltransferase [EC:2.7.7.8]
1	rpmI	BH695_RS10835	50S ribosomal protein L35	K02916	RP-L35; large subunit ribosomal protein L35
1	rplT	BH695_RS10840	50S ribosomal protein L20	K02887	RP-L20; large subunit ribosomal protein L20
1	BH695_RS10845	BH695_RS10845	PhoH family protein	K06217	phoH; phosphate starvation-inducible protein PhoH and related proteins
1	BH695_RS10950	BH695_RS10950	thiamine-phosphate kinase	K00946	thiL; thiamine-monophosphate kinase [EC:2.7.4.16]
1	dprA	BH695_RS11090	DNA-protecting protein DprA	K04096	smf; DNA processing protein
1	kaiC	BH695_RS11145	circadian clock protein KaiC	K08482	kaiC; circadian clock protein KaiC
1	BH695_RS11150	BH695_RS11150	branched-chain amino acid transaminase	K00826	E2.6.1.42; branched-chain amino acid aminotransferase [EC:2.6.1.42]
1	BH695_RS11185	BH695_RS11185	hypothetical protein
1	BH695_RS11190	BH695_RS11190	aminotransferase class IV	K02619	pabC; 4-amino-4-deoxychorismate lyase [EC:4.1.3.38]
1	gcvP	BH695_RS11200	aminomethyl-transferring glycine dehydrogenase	K00281	GLDC; glycine dehydrogenase [EC:1.4.4.2]
1	lpxB	BH695_RS11205	lipid-A-disaccharide synthase	K00748	lpxB; lipid-A-disaccharide synthase [EC:2.4.1.182]
1	BH695_RS11290	BH695_RS11290	undecaprenyl/decaprenyl-phosphate alpha-N-acetylglucosaminyl 1-phosphate transferase	K02851	wecA; UDP-GlcNAc:undecaprenyl-phosphate/decaprenyl-phosphate GlcNAc-1-phosphate transferase [EC:2.7.8.33 2.7.8.35]
1	BH695_RS11300	BH695_RS11300	DUF4164 family protein
1	BH695_RS11380	BH695_RS11380	competence/damage-inducible protein A	K03742	pncC; nicotinamide-nucleotide amidase [EC:3.5.1.42]
1	BH695_RS11430	BH695_RS11430	transposase
1	BH695_RS11500	BH695_RS11500	2-C-methyl-D-erythritol 4-phosphate cytidylyltransferase	K00991	ispD; 2-C-methyl-D-erythritol 4-phosphate cytidylyltransferase [EC:2.7.7.60]
1	bchD	BH695_RS11525	magnesium chelatase ATPase subunit D	K03404	chlD; magnesium chelatase subunit D [EC:6.6.1.1]
1	BH695_RS11585	BH695_RS11585	DUF475 domain-containing protein
1	BH695_RS11635	BH695_RS11635	hypothetical protein
1	BH695_RS11680	BH695_RS11680	Hsp20/alpha crystallin family protein	K13993	HSP20; HSP20 family protein
1	rpsD	BH695_RS11710	30S ribosomal protein S4	K02986	RP-S4; small subunit ribosomal protein S4
1	BH695_RS11790	BH695_RS11790	fatty acid desaturase	K10257	FAD3; acyl-lipid omega-3 desaturase [EC:1.14.19.25 1.14.19.35 1.14.19.36]
1	BH695_RS11875	BH695_RS11875	hypothetical protein
1	BH695_RS11890	BH695_RS11890	IS1-like element ISMae3 family transposase	K07480	insB; insertion element IS1 protein InsB
1	BH695_RS11940	BH695_RS11940	TldD/PmbA family protein	K03568	tldD; TldD protein
1	BH695_RS11980	BH695_RS11980	PEP-CTERM sorting domain-containing protein
1	rplA	BH695_RS12065	50S ribosomal protein L1	K02863	RP-L1; large subunit ribosomal protein L1
1	rplK	BH695_RS12070	50S ribosomal protein L11	K02867	RP-L11; large subunit ribosomal protein L11
1	nusG	BH695_RS12075	transcription termination/antitermination protein NusG	K02601	nusG; transcription termination/antitermination protein NusG
1	secE	BH695_RS12080	preprotein translocase subunit SecE	K03073	secE; preprotein translocase subunit SecE
1	rplS	BH695_RS12090	50S ribosomal protein L19	K02884	RP-L19; large subunit ribosomal protein L19
1	BH695_RS12110	BH695_RS12110	hypothetical protein
1	BH695_RS12175	BH695_RS12175	DUF4335 domain-containing protein
1	BH695_RS12185	BH695_RS12185	Na+/H+ antiporter	K03316	TC.CPA1; monovalent cation:H+ antiporter, CPA1 family
1	BH695_RS12190	BH695_RS12190	DUF3368 domain-containing protein
1	BH695_RS12215	BH695_RS12215	shikimate dehydrogenase	K00014	aroE; shikimate dehydrogenase [EC:1.1.1.25]
1	BH695_RS12220	BH695_RS12220	AI-2E family transporter
1	BH695_RS12225	BH695_RS12225	EamA family transporter
1	BH695_RS12255	BH695_RS12255	TPM domain-containing protein
1	nadB	BH695_RS12325	L-aspartate oxidase	K00278	nadB; L-aspartate oxidase [EC:1.4.3.16]
1	BH695_RS12330	BH695_RS12330	HEAT repeat domain-containing protein
1	BH695_RS12355	BH695_RS12355	hypothetical protein
1	pruA	BH695_RS12505	L-glutamate gamma-semialdehyde dehydrogenase	K13821	putA; RHH-type transcriptional regulator, proline utilization regulon repressor / proline dehydrogenase / delta 1-pyrroline-5-carboxylate dehydrogenase [EC:1.5.5.2 1.2.1.88]
1	BH695_RS12545	BH695_RS12545	type II toxin-antitoxin system Phd/YefM family antitoxin
1	BH695_RS12565	BH695_RS12565	N-6 DNA methylase
1	BH695_RS12615	BH695_RS12615	hypothetical protein
1	BH695_RS12630	BH695_RS12630	type II toxin-antitoxin system HicB family antitoxin
1	BH695_RS12650	BH695_RS12650	YjgP/YjgQ family permease	K11720	lptG; lipopolysaccharide export system permease protein
1	acpP	BH695_RS12675	acyl carrier protein	K02078	acpP; acyl carrier protein
1	fabF	BH695_RS12680	beta-ketoacyl-ACP synthase II	K09458	fabF; 3-oxoacyl-[acyl-carrier-protein] synthase II [EC:2.3.1.179]
1	tkt	BH695_RS12685	transketolase	K00615	E2.2.1.1; transketolase [EC:2.2.1.1]
1	BH695_RS12690	BH695_RS12690	helix-turn-helix transcriptional regulator
1	BH695_RS12695	BH695_RS12695	restriction endonuclease
1	BH695_RS12855	BH695_RS12855	cyanobactin biosynthesis PatC/TenC/TruC family protein
1	BH695_RS12865	BH695_RS12865	PatA/PatG family cyanobactin maturation protease
1	BH695_RS12885	BH695_RS12885	calcium-binding protein
1	BH695_RS12890	BH695_RS12890	hypothetical protein
1	BH695_RS12935	BH695_RS12935	protease inhibitor I42 family protein	K14475	ICP; inhibitor of cysteine peptidase
1	BH695_RS13045	BH695_RS13045	NADH-quinone oxidoreductase subunit M	K05575	ndhD; NAD(P)H-quinone oxidoreductase subunit 4 [EC:7.1.1.2]
1	BH695_RS13090	BH695_RS13090	hypothetical protein
1	BH695_RS13180	BH695_RS13180	ABC transporter ATP-binding protein	K01996	livF; branched-chain amino acid transport system ATP-binding protein
1	BH695_RS13255	BH695_RS13255	hypothetical protein
1	BH695_RS13290	BH695_RS13290	IS1634 family transposase
1	rpsP	BH695_RS13330	30S ribosomal protein S16	K02959	RP-S16; small subunit ribosomal protein S16
1	BH695_RS13335	BH695_RS13335	KH domain-containing protein	K06960	uncharacterized protein
1	obgE	BH695_RS13340	GTPase ObgE	K03979	obgE; GTPase [EC:3.6.5.-]
1	BH695_RS13345	BH695_RS13345	hypothetical protein
1	BH695_RS13560	BH695_RS13560	molybdenum cofactor biosynthesis protein MoaE	K03635	MOCS2B; molybdopterin synthase catalytic subunit [EC:2.8.1.12]
1	BH695_RS13640	BH695_RS13640	phycobiliprotein lyase
1	BH695_RS13645	BH695_RS13645	HEAT repeat domain-containing protein
1	BH695_RS13665	BH695_RS13665	hypothetical protein
1	BH695_RS13690	BH695_RS13690	2Fe-2S iron-sulfur cluster binding domain-containing protein	K02639	petF; ferredoxin
1	csaB	BH695_RS13710	polysaccharide pyruvyl transferase CsaB
1	BH695_RS13715	BH695_RS13715	hypothetical protein
1	BH695_RS13760	BH695_RS13760	IS5 family transposase
1	BH695_RS13795	BH695_RS13795	UMP kinase	K09903	pyrH; uridylate kinase [EC:2.7.4.22]
1	BH695_RS13830	BH695_RS13830	pentapeptide repeat-containing protein
1	BH695_RS13945	BH695_RS13945	lipid kinase
1	BH695_RS13970	BH695_RS13970	(2Fe-2S)-binding protein
1	BH695_RS13995	BH695_RS13995	response regulator transcription factor
1	BH695_RS14000	BH695_RS14000	DUF1622 domain-containing protein
1	efp	BH695_RS14025	elongation factor P	K02356	efp; elongation factor P
1	BH695_RS14030	BH695_RS14030	DUF3067 family protein
1	BH695_RS14055	BH695_RS14055	DEAD/DEAH box helicase family protein
1	BH695_RS14100	BH695_RS14100	adenylate kinase	K00939	adk; adenylate kinase [EC:2.7.4.3]
1	secY	BH695_RS14105	preprotein translocase subunit SecY	K03076	secY; preprotein translocase subunit SecY
1	BH695_RS14115	BH695_RS14115	50S ribosomal protein L15	K02876	RP-L15; large subunit ribosomal protein L15
1	rpsE	BH695_RS14120	30S ribosomal protein S5	K02988	RP-S5; small subunit ribosomal protein S5
1	BH695_RS14125	BH695_RS14125	50S ribosomal protein L18	K02881	RP-L18; large subunit ribosomal protein L18
1	rplF	BH695_RS14130	50S ribosomal protein L6	K02933	RP-L6; large subunit ribosomal protein L6
1	rpsH	BH695_RS14135	30S ribosomal protein S8	K02994	RP-S8; small subunit ribosomal protein S8
1	rplE	BH695_RS14140	50S ribosomal protein L5	K02931	RP-L5; large subunit ribosomal protein L5
1	BH695_RS14145	BH695_RS14145	50S ribosomal protein L24	K02895	RP-L24; large subunit ribosomal protein L24
1	rplN	BH695_RS14150	50S ribosomal protein L14	K02874	RP-L14; large subunit ribosomal protein L14
1	rpsQ	BH695_RS14155	30S ribosomal protein S17	K02961	RP-S17; small subunit ribosomal protein S17
1	BH695_RS14160	BH695_RS14160	50S ribosomal protein L29	K02904	RP-L29; large subunit ribosomal protein L29
1	rplP	BH695_RS14165	50S ribosomal protein L16	K02878	RP-L16; large subunit ribosomal protein L16
1	rpsC	BH695_RS14170	30S ribosomal protein S3	K02982	RP-S3; small subunit ribosomal protein S3
1	rplV	BH695_RS14175	50S ribosomal protein L22	K02890	RP-L22; large subunit ribosomal protein L22
1	rpsS	BH695_RS14180	30S ribosomal protein S19	K02965	RP-S19; small subunit ribosomal protein S19
1	rplB	BH695_RS14185	50S ribosomal protein L2	K02886	RP-L2; large subunit ribosomal protein L2
1	BH695_RS14190	BH695_RS14190	50S ribosomal protein L23	K02892	RP-L23; large subunit ribosomal protein L23
1	rplD	BH695_RS14195	50S ribosomal protein L4	K02926	RP-L4; large subunit ribosomal protein L4
1	BH695_RS14200	BH695_RS14200	50S ribosomal protein L3	K02906	RP-L3; large subunit ribosomal protein L3
1	BH695_RS14225	BH695_RS14225	prepilin peptidase	K02654	pilD; leader peptidase (prepilin peptidase) / N-methyltransferase [EC:3.4.23.43 2.1.1.-]
1	accD	BH695_RS14235	acetyl-CoA carboxylase, carboxyltransferase subunit beta	K01963	accD; acetyl-CoA carboxylase carboxyl transferase subunit beta [EC:6.4.1.2 2.1.3.15]
1	BH695_RS14240	BH695_RS14240	transcriptional repressor	K03711	fur; Fur family transcriptional regulator, ferric uptake regulator
1	purS	BH695_RS14245	phosphoribosylformylglycinamidine synthase subunit PurS	K23264	purS; phosphoribosylformylglycinamidine synthase subunit PurS [EC:6.3.5.3]
1	purQ	BH695_RS14250	phosphoribosylformylglycinamidine synthase subunit PurQ	K23265	purQ; phosphoribosylformylglycinamidine synthase subunit PurQ / glutaminase [EC:6.3.5.3 3.5.1.2]
1	BH695_RS14255	BH695_RS14255	glycosyltransferase family 4 protein
1	BH695_RS14300	BH695_RS14300	DUF4277 domain-containing protein
1	tsaB	BH695_RS14345	tRNA (adenosine(37)-N6)-threonylcarbamoyltransferase complex dimerization subunit type 1 TsaB
1	yidD	BH695_RS14365	membrane protein insertion efficiency factor YidD	K08998	uncharacterized protein
1	BH695_RS14370	BH695_RS14370	DUF2993 domain-containing protein
1	BH695_RS14395	BH695_RS14395	hypothetical protein
1	BH695_RS14455	BH695_RS14455	penicillin-binding protein 1A
1	BH695_RS14525	BH695_RS14525	CPBP family intramembrane metalloprotease	K07052	uncharacterized protein
1	BH695_RS14530	BH695_RS14530	Tab2/Atab2 family RNA-binding protein
1	BH695_RS14560	BH695_RS14560	LD-carboxypeptidase	K01297	ldcA; muramoyltetrapeptide carboxypeptidase [EC:3.4.17.13]
1	BH695_RS14565	BH695_RS14565	hemolysin XhlA family protein
1	BH695_RS14585	BH695_RS14585	SAM-dependent chlorinase/fluorinase	K22205	S-adenosyl-L-methionine hydrolase (adenosine-forming) [EC:3.13.1.8]
1	BH695_RS14600	BH695_RS14600	hypothetical protein
1	BH695_RS14620	BH695_RS14620	glycosyltransferase family 4 protein
1	BH695_RS14645	BH695_RS14645	hypothetical protein
1	BH695_RS14710	BH695_RS14710	agmatinase family protein	K01480	speB; agmatinase [EC:3.5.3.11]
1	hypA	BH695_RS14715	hydrogenase maturation nickel metallochaperone HypA	K04651	hypA; hydrogenase nickel incorporation protein HypA/HybF
1	BH695_RS14770	BH695_RS14770	hypothetical protein
1	BH695_RS14775	BH695_RS14775	TIGR03032 family protein
1	BH695_RS14845	BH695_RS14845	polyphosphate kinase 2 family protein
1	BH695_RS14870	BH695_RS14870	nuclear transport factor 2 family protein
1	BH695_RS14910	BH695_RS14910	transposase	K07484	transposase
1	BH695_RS14930	BH695_RS14930	hypothetical protein
1	BH695_RS14935	BH695_RS14935	hypothetical protein
1	BH695_RS14955	BH695_RS14955	NAD(P)/FAD-dependent oxidoreductase	K17872	NDC1; demethylphylloquinone reductase [EC:1.6.5.12]
1	galE	BH695_RS14980	UDP-glucose 4-epimerase GalE	K01784	galE; UDP-glucose 4-epimerase [EC:5.1.3.2]
1	BH695_RS15030	BH695_RS15030	sulfite exporter TauE/SafE family protein	K07090	uncharacterized protein
1	BH695_RS15035	BH695_RS15035	DUF2854 domain-containing protein
1	pdxH	BH695_RS15095	pyridoxamine 5'-phosphate oxidase	K00275	pdxH; pyridoxamine 5'-phosphate oxidase [EC:1.4.3.5]
1	BH695_RS15130	BH695_RS15130	hypothetical protein
1	hemL	BH695_RS15165	glutamate-1-semialdehyde 2,1-aminomutase	K01845	hemL; glutamate-1-semialdehyde 2,1-aminomutase [EC:5.4.3.8]
1	BH695_RS15175	BH695_RS15175	DNA polymerase III subunit beta	K02338	dnaN; DNA polymerase III subunit beta [EC:2.7.7.7]
1	BH695_RS15220	BH695_RS15220	non-ribosomal peptide synthase
1	BH695_RS15305	BH695_RS15305	pentapeptide repeat-containing protein
1	BH695_RS15350	BH695_RS15350	ATP-dependent DNA helicase	K03722	dinG; ATP-dependent DNA helicase DinG [EC:3.6.4.12]
1	BH695_RS15355	BH695_RS15355	photosystem II reaction center protein Psb28	K08903	psb28; photosystem II 13kDa protein
1	BH695_RS15380	BH695_RS15380	ISL3 family transposase
1	BH695_RS15465	BH695_RS15465	hypothetical protein
1	BH695_RS15530	BH695_RS15530	restriction endonuclease
1	BH695_RS15540	BH695_RS15540	cyanophycinase	K13282	cphB; cyanophycinase [EC:3.4.15.6]
1	trmD	BH695_RS15545	tRNA (guanosine(37)-N1)-methyltransferase TrmD	K00554	trmD; tRNA (guanine37-N1)-methyltransferase [EC:2.1.1.228]
1	BH695_RS15615	BH695_RS15615	calx-beta domain protein
1	BH695_RS15650	BH695_RS15650	30S ribosomal protein PSRP-3	K19032	PSRP3; 30S ribosomal protein 3
1	atpD	BH695_RS15660	F0F1 ATP synthase subunit beta	K02112	ATPF1B; F-type H+/Na+-transporting ATPase subunit beta [EC:7.1.2.2 7.2.2.1]
1	BH695_RS15760	BH695_RS15760	lysozyme inhibitor LprI family protein
1	BH695_RS15775	BH695_RS15775	ATP-binding protein
1	BH695_RS15825	BH695_RS15825	hypothetical protein
1	BH695_RS15830	BH695_RS15830	DUF1345 domain-containing protein
1	BH695_RS15850	BH695_RS15850	sulfate/molybdate ABC transporter ATP-binding protein	K02045	cysA; sulfate/thiosulfate transport system ATP-binding protein [EC:7.3.2.3]
1	cysW	BH695_RS15855	sulfate ABC transporter permease subunit CysW	K02047	cysW; sulfate/thiosulfate transport system permease protein
1	BH695_RS15875	BH695_RS15875	Crp/Fnr family transcriptional regulator
1	BH695_RS15890	BH695_RS15890	hypothetical protein
1	tnpB	BH695_RS15900	IS200/IS605 family element transposase accessory protein TnpB	K07496	putative transposase
1	BH695_RS15905	BH695_RS15905	chloride channel protein
1	BH695_RS15910	BH695_RS15910	hypothetical protein
1	BH695_RS15960	BH695_RS15960	hypothetical protein
1	BH695_RS15965	BH695_RS15965	UbiD family decarboxylase	K03182	ubiD; 4-hydroxy-3-polyprenylbenzoate decarboxylase [EC:4.1.1.98]
1	BH695_RS16025	BH695_RS16025	aminotransferase class V-fold PLP-dependent enzyme	K11325	L-cysteine/cystine lyase
1	BH695_RS16070	BH695_RS16070	molybdopterin molybdotransferase MoeA	K03750	moeA; molybdopterin molybdotransferase [EC:2.10.1.1]
1	gyrB	BH695_RS16095	DNA topoisomerase (ATP-hydrolyzing) subunit B	K02470	gyrB; DNA gyrase subunit B [EC:5.6.2.2]
1	BH695_RS16275	BH695_RS16275	adenylate/guanylate cyclase domain-containing protein	K01768	E4.6.1.1; adenylate cyclase [EC:4.6.1.1]
1	BH695_RS16280	BH695_RS16280	30S ribosomal protein S1	K02945	RP-S1; small subunit ribosomal protein S1
1	rplL	BH695_RS16295	50S ribosomal protein L7/L12	K02935	RP-L7; large subunit ribosomal protein L7/L12
1	BH695_RS16300	BH695_RS16300	50S ribosomal protein L10	K02864	RP-L10; large subunit ribosomal protein L10
1	BH695_RS16310	BH695_RS16310	hypothetical protein
1	BH695_RS16325	BH695_RS16325	XisI protein
1	BH695_RS16360	BH695_RS16360	hypothetical protein
1	BH695_RS16525	BH695_RS16525	GNAT family N-acetyltransferase
1	BH695_RS16535	BH695_RS16535	DNA-directed RNA polymerase subunit beta'	K03046	rpoC; DNA-directed RNA polymerase subunit beta' [EC:2.7.7.6]
1	rpoB	BH695_RS16540	DNA-directed RNA polymerase subunit beta	K03043	rpoB; DNA-directed RNA polymerase subunit beta [EC:2.7.7.6]
1	BH695_RS16545	BH695_RS16545	TatD family hydrolase	K03424	tatD; TatD DNase family protein [EC:3.1.21.-]
1	BH695_RS16550	BH695_RS16550	30S ribosomal protein S20	K02968	RP-S20; small subunit ribosomal protein S20
1	BH695_RS16650	BH695_RS16650	cytochrome b559 subunit beta	K02708	psbF; photosystem II cytochrome b559 subunit beta
1	BH695_RS16675	BH695_RS16675	hypothetical protein
1	BH695_RS16715	BH695_RS16715	ankyrin repeat domain-containing protein	K06867	uncharacterized protein
1	glk	BH695_RS16720	glucokinase	K00845	glk; glucokinase [EC:2.7.1.2]
1	BH695_RS16765	BH695_RS16765	S9 family peptidase
1	BH695_RS16775	BH695_RS16775	transposase
1	BH695_RS16920	BH695_RS16920	hypothetical protein
1	BH695_RS16970	BH695_RS16970	methyltransferase domain-containing protein	K18534	MPBQ/MSBQ methyltransferase [EC:2.1.1.295]
1	BH695_RS17180	BH695_RS17180	transposase
1	BH695_RS17190	BH695_RS17190	hypothetical protein
1	BH695_RS17325	BH695_RS17325	hypothetical protein
1	speD	BH695_RS17330	adenosylmethionine decarboxylase	K01611	speD; S-adenosylmethionine decarboxylase [EC:4.1.1.50]
1	BH695_RS17400	BH695_RS17400	hypothetical protein
1	aroC	BH695_RS17430	chorismate synthase	K01736	aroC; chorismate synthase [EC:4.2.3.5]
1	BH695_RS17520	BH695_RS17520	phosphoribosylanthranilate isomerase	K01817	trpF; phosphoribosylanthranilate isomerase [EC:5.3.1.24]
1	BH695_RS17535	BH695_RS17535	hypothetical protein
1	BH695_RS17615	BH695_RS17615	photosystem II manganese-stabilizing polypeptide	K02716	psbO; photosystem II oxygen-evolving enhancer protein 1
1	BH695_RS17735	BH695_RS17735	DNA cytosine methyltransferase	K00558	DNMT1; DNA (cytosine-5)-methyltransferase 1 [EC:2.1.1.37]
1	BH695_RS17780	BH695_RS17780	pentapeptide repeat-containing protein
1	BH695_RS17785	BH695_RS17785	ferritin-like domain-containing protein
1	BH695_RS17840	BH695_RS17840	ATP-binding cassette domain-containing protein	K11953	cmpD; bicarbonate transport system ATP-binding protein [EC:3.6.3.-]
1	BH695_RS17850	BH695_RS17850	phosphate-starvation-inducible PsiE family protein
1	BH695_RS17875	BH695_RS17875	DUF4351 domain-containing protein
1	BH695_RS17880	BH695_RS17880	DUF4351 domain-containing protein
1	BH695_RS17910	BH695_RS17910	DUF3493 domain-containing protein
1	BH695_RS17915	BH695_RS17915	RNA-binding protein
1	BH695_RS17920	BH695_RS17920	RNA recognition motiffamily protein
1	BH695_RS17960	BH695_RS17960	type II toxin-antitoxin system RelE/ParE family toxin	K07334	higB-1; toxin HigB-1
1	BH695_RS18100	BH695_RS18100	isoaspartyl peptidase/L-asparaginase	K01424	E3.5.1.1; L-asparaginase [EC:3.5.1.1]
1	BH695_RS18140	BH695_RS18140	transposase	K07496	putative transposase
1	BH695_RS18145	BH695_RS18145	tetratricopeptide repeat protein
1	hflB	BH695_RS18150	ATP-dependent metallopeptidase FtsH/Yme1/Tma family protein	K03798	ftsH; cell division protease FtsH [EC:3.4.24.-]
1	BH695_RS18215	BH695_RS18215	cysteine desulfurase	K04487	iscS; cysteine desulfurase [EC:2.8.1.7]
1	BH695_RS18230	BH695_RS18230	transposase
1	BH695_RS18240	BH695_RS18240	NUDIX hydrolase	K01515	nudF; ADP-ribose pyrophosphatase [EC:3.6.1.13]
1	BH695_RS18285	BH695_RS18285	SulP family inorganic anion transporter	K03321	TC.SULP; sulfate permease, SulP family
1	BH695_RS18290	BH695_RS18290	cation:proton antiporter
1	BH695_RS18295	BH695_RS18295	SAM-dependent DNA methyltransferase
1	BH695_RS18325	BH695_RS18325	nucleoside-diphosphate kinase	K00940	ndk; nucleoside-diphosphate kinase [EC:2.7.4.6]
1	BH695_RS18360	BH695_RS18360	bifunctional folylpolyglutamate synthase/dihydrofolate synthase	K11754	folC; dihydrofolate synthase / folylpolyglutamate synthase [EC:6.3.2.12 6.3.2.17]
1	BH695_RS18365	BH695_RS18365	2-phosphosulfolactate phosphatase family protein	K05979	comB; 2-phosphosulfolactate phosphatase [EC:3.1.3.71]
1	BH695_RS18395	BH695_RS18395	aldo/keto reductase
1	BH695_RS18405	BH695_RS18405	hypothetical protein
1	BH695_RS18470	BH695_RS18470	hypothetical protein
1	BH695_RS18500	BH695_RS18500	GUN4 domain-containing protein
1	BH695_RS18505	BH695_RS18505	aspartate carbamoyltransferase catalytic subunit	K00609	pyrB; aspartate carbamoyltransferase catalytic subunit [EC:2.1.3.2]
1	BH695_RS18510	BH695_RS18510	hypothetical protein
1	BH695_RS18515	BH695_RS18515	Uma2 family endonuclease
1	BH695_RS18585	BH695_RS18585	RNA methyltransferase	K07444	ypsC; putative N6-adenine-specific DNA methylase [EC:2.1.1.-]
1	BH695_RS18605	BH695_RS18605	uracil phosphoribosyltransferase	K00761	upp; uracil phosphoribosyltransferase [EC:2.4.2.9]
1	BH695_RS18665	BH695_RS18665	class I SAM-dependent methyltransferase
1	BH695_RS18670	BH695_RS18670	DUF4327 family protein
1	BH695_RS18830	BH695_RS18830	RDD family protein
1	BH695_RS18840	BH695_RS18840	hypothetical protein
1	BH695_RS18890	BH695_RS18890	hypothetical protein
1	BH695_RS19060	BH695_RS19060	hypothetical protein
1	BH695_RS19080	BH695_RS19080	metallothionein	K21904	smtA; metallothionein
1	rpiA	BH695_RS19145	ribose-5-phosphate isomerase RpiA	K01807	rpiA; ribose 5-phosphate isomerase A [EC:5.3.1.6]
1	BH695_RS19150	BH695_RS19150	RNA recognition motiffamily protein
1	BH695_RS19160	BH695_RS19160	hypothetical protein
1	BH695_RS19180	BH695_RS19180	hypothetical protein
1	bchI	BH695_RS19185	magnesium chelatase ATPase subunit I	K03405	chlI; magnesium chelatase subunit I [EC:6.6.1.1]
1	BH695_RS19190	BH695_RS19190	hypothetical protein
1	BH695_RS19195	BH695_RS19195	glycine--tRNA ligase subunit beta	K01879	glyS; glycyl-tRNA synthetase beta chain [EC:6.1.1.14]
1	BH695_RS19235	BH695_RS19235	universal stress protein
1	lepB	BH695_RS19240	signal peptidase I	K03100	lepB; signal peptidase I [EC:3.4.21.89]
1	BH695_RS19325	BH695_RS19325	Spy/CpxP family protein refolding chaperone	K06006	cpxP; periplasmic protein CpxP/Spy
1	BH695_RS19330	BH695_RS19330	NAD-dependent epimerase/dehydratase family protein	K06118	SQD1; UDP-sulfoquinovose synthase [EC:3.13.1.1]
1	cas3	BH695_RS19500	type I-D CRISPR-associated helicase Cas3'	K07012	cas3; CRISPR-associated endonuclease/helicase Cas3 [EC:3.1.-.- 3.6.4.-]
1	BH695_RS19575	BH695_RS19575	peptide ABC transporter substrate-binding protein	K02035	ABC.PE.S; peptide/nickel transport system substrate-binding protein
1	alaS	BH695_RS19895	alanine--tRNA ligase	K01872	AARS; alanyl-tRNA synthetase [EC:6.1.1.7]
1	BH695_RS19955	BH695_RS19955	SGNH/GDSL hydrolase family protein
1	BH695_RS19960	BH695_RS19960	5-(carboxyamino)imidazole ribonucleotide synthase	K01589	purK; 5-(carboxyamino)imidazole ribonucleotide synthase [EC:6.3.4.18]
1	BH695_RS19985	BH695_RS19985	thioredoxin fold domain-containing protein	K03671	trxA; thioredoxin 1
1	BH695_RS20080	BH695_RS20080	GuaB3 family IMP dehydrogenase-related protein	K00088	IMPDH; IMP dehydrogenase [EC:1.1.1.205]
1	BH695_RS20085	BH695_RS20085	hypothetical protein
1	BH695_RS20220	BH695_RS20220	hypothetical protein
1	BH695_RS20250	BH695_RS20250	SWIM zinc finger family protein
1	BH695_RS20340	BH695_RS20340	bifunctional acetate--CoA ligase family protein/GNAT family N-acetyltransferase	K09181	yfiQ; acetyltransferase
1	gcvH	BH695_RS20345	glycine cleavage system protein GcvH	K02437	gcvH; glycine cleavage system H protein
1	BH695_RS20390	BH695_RS20390	methionyl-tRNA formyltransferase	K00604	MTFMT; methionyl-tRNA formyltransferase [EC:2.1.2.9]
1	BH695_RS20395	BH695_RS20395	cyclic nucleotide-binding domain-containing protein
1	BH695_RS20460	BH695_RS20460	NAD(P)-dependent oxidoreductase	K00020	HIBADH; 3-hydroxyisobutyrate dehydrogenase [EC:1.1.1.31]
1	BH695_RS20510	BH695_RS20510	phenylalanine--tRNA ligase subunit beta	K01890	FARSB; phenylalanyl-tRNA synthetase beta chain [EC:6.1.1.20]
1	BH695_RS20540	BH695_RS20540	ATP-binding cassette domain-containing protein	K02065	mlaF; phospholipid/cholesterol/gamma-HCH transport system ATP-binding protein
1	BH695_RS20595	BH695_RS20595	hypothetical protein
1	murJ	BH695_RS20680	murein biosynthesis integral membrane protein MurJ	K03980	murJ; putative peptidoglycan lipid II flippase
1	BH695_RS20735	BH695_RS20735	SIMPL domain-containing protein	K09797	uncharacterized protein
1	BH695_RS20780	BH695_RS20780	class I SAM-dependent methyltransferase
1	BH695_RS20805	BH695_RS20805	type II toxin-antitoxin system HicB family antitoxin
1	BH695_RS20830	BH695_RS20830	hypothetical protein
1	secG	BH695_RS20855	preprotein translocase subunit SecG	K03075	secG; preprotein translocase subunit SecG
1	BH695_RS20860	BH695_RS20860	peptidase
1	BH695_RS21080	BH695_RS21080	DNA double-strand break repair nuclease NurA
1	BH695_RS21115	BH695_RS21115	TIGR00159 family protein
1	lysA	BH695_RS21120	diaminopimelate decarboxylase	K01586	lysA; diaminopimelate decarboxylase [EC:4.1.1.20]
1	BH695_RS21125	BH695_RS21125	phosphoribosylformylglycinamidine cyclo-ligase	K01933	purM; phosphoribosylformylglycinamidine cyclo-ligase [EC:6.3.3.1]
1	xth	BH695_RS21135	exodeoxyribonuclease III	K01142	E3.1.11.2; exodeoxyribonuclease III [EC:3.1.11.2]
1	rplI	BH695_RS21145	50S ribosomal protein L9	K02939	RP-L9; large subunit ribosomal protein L9
1	BH695_RS21165	BH695_RS21165	site-2 protease family protein
1	murQ	BH695_RS21170	N-acetylmuramic acid 6-phosphate etherase	K07106	murQ; N-acetylmuramic acid 6-phosphate etherase [EC:4.2.1.126]
1	rplU	BH695_RS21175	50S ribosomal protein L21	K02888	RP-L21; large subunit ribosomal protein L21
1	rpmA	BH695_RS21180	50S ribosomal protein L27	K02899	RP-L27; large subunit ribosomal protein L27
1	BH695_RS21190	BH695_RS21190	nucleotidyltransferase	K07075	uncharacterized protein
1	BH695_RS21200	BH695_RS21200	fused MFS/spermidine synthase
1	BH695_RS21230	BH695_RS21230	hypothetical protein
1	BH695_RS21295	BH695_RS21295	aquaporin
1	arsH	BH695_RS21300	arsenical resistance protein ArsH	K11811	arsH; arsenical resistance protein ArsH
1	BH695_RS21325	BH695_RS21325	AarF/ABC1/UbiB kinase family protein
1	mnmE	BH695_RS21360	tRNA uridine-5-carboxymethylaminomethyl(34) synthesis GTPase MnmE	K03650	mnmE; tRNA modification GTPase [EC:3.6.-.-]
1	mnmA	BH695_RS21515	tRNA 2-thiouridine(34) synthase MnmA	K00566	mnmA; tRNA-uridine 2-sulfurtransferase [EC:2.8.1.13]
1	BH695_RS21525	BH695_RS21525	phycobiliprotein lyase
1	BH695_RS21575	BH695_RS21575	acetolactate synthase large subunit	K01652	E2.2.1.6L; acetolactate synthase I/II/III large subunit [EC:2.2.1.6]
1	BH695_RS21580	BH695_RS21580	hypothetical protein
1	BH695_RS21625	BH695_RS21625	extracellular solute-binding protein	K02055	ABC.SP.S; putative spermidine/putrescine transport system substrate-binding protein
1	BH695_RS21635	BH695_RS21635	site-2 protease family protein
1	BH695_RS21695	BH695_RS21695	TRC40/GET3/ArsA family transport-energizing ATPase	K01551	arsA; arsenite/tail-anchored protein-transporting ATPase [EC:7.3.2.7 7.3.-.-]
1	rpsO	BH695_RS21710	30S ribosomal protein S15	K02956	RP-S15; small subunit ribosomal protein S15
1	BH695_RS21715	BH695_RS21715	PAM68 family protein
1	BH695_RS21760	BH695_RS21760	SDR family oxidoreductase
1	BH695_RS21765	BH695_RS21765	class I SAM-dependent methyltransferase	K18534	MPBQ/MSBQ methyltransferase [EC:2.1.1.295]
1	BH695_RS21810	BH695_RS21810	hypothetical protein
1	aroA	BH695_RS21870	3-phosphoshikimate 1-carboxyvinyltransferase	K00800	aroA; 3-phosphoshikimate 1-carboxyvinyltransferase [EC:2.5.1.19]
1	BH695_RS21875	BH695_RS21875	ATP-binding cassette domain-containing protein	K01552	ecfA; energy-coupling factor transport system ATP-binding protein [EC:3.6.3.-]
1	BH695_RS21935	BH695_RS21935	type II toxin-antitoxin system HicA family toxin
1	BH695_RS22015	BH695_RS22015	hypothetical protein
1	BH695_RS22045	BH695_RS22045	DUF2949 domain-containing protein
1	BH695_RS22110	BH695_RS22110	homoserine dehydrogenase	K00003	hom; homoserine dehydrogenase [EC:1.1.1.3]
1	BH695_RS22115	BH695_RS22115	M23 family metallopeptidase
1	BH695_RS22195	BH695_RS22195	TMEM165/GDT1 family protein
1	BH695_RS22215	BH695_RS22215	UbiX family flavin prenyltransferase	K03186	ubiX; flavin prenyltransferase [EC:2.5.1.129]
1	rpsR	BH695_RS22235	30S ribosomal protein S18	K02963	RP-S18; small subunit ribosomal protein S18
1	BH695_RS22245	BH695_RS22245	DUF697 domain-containing protein	K06883	uncharacterized protein
1	BH695_RS22270	BH695_RS22270	BMC domain-containing protein	K08696	ccmK; carbon dioxide concentrating mechanism protein CcmK
1	BH695_RS22275	BH695_RS22275	BMC domain-containing protein	K08696	ccmK; carbon dioxide concentrating mechanism protein CcmK
1	BH695_RS22280	BH695_RS22280	EutN/CcmL family microcompartment protein	K08697	ccmL; carbon dioxide concentrating mechanism protein CcmL
1	BH695_RS22285	BH695_RS22285	ribulose bisphosphate carboxylase small subunit	K08698	ccmM; carbon dioxide concentrating mechanism protein CcmM
1	BH695_RS22290	BH695_RS22290	hypothetical protein	K08699	ccmN; carbon dioxide concentrating mechanism protein CcmN
1	BH695_RS22300	BH695_RS22300	rbcX protein
1	BH695_RS22305	BH695_RS22305	ribulose bisphosphate carboxylase small subunit	K01602	rbcS; ribulose-bisphosphate carboxylase small chain [EC:4.1.1.39]
1	rpsB	BH695_RS22390	30S ribosomal protein S2	K02967	RP-S2; small subunit ribosomal protein S2
1	tsf	BH695_RS22395	translation elongation factor Ts	K02357	tsf; elongation factor Ts
1	shc	BH695_RS22400	squalene--hopene cyclase	K06045	shc; squalene-hopene/tetraprenyl-beta-curcumene cyclase [EC:5.4.99.17 4.2.1.129]
1	BH695_RS22405	BH695_RS22405	transcriptional regulator	K18831	higA; HTH-type transcriptional regulator / antitoxin HigA
1	prfC	BH695_RS22570	peptide chain release factor 3	K02837	prfC; peptide chain release factor 3
1	BH695_RS22590	BH695_RS22590	hypothetical protein
1	BH695_RS22605	BH695_RS22605	IS982 family transposase
1	mfd	BH695_RS22725	transcription-repair coupling factor	K03723	mfd; transcription-repair coupling factor (superfamily II helicase) [EC:3.6.4.-]
1	BH695_RS22755	BH695_RS22755	LL-diaminopimelate aminotransferase	K10206	E2.6.1.83; LL-diaminopimelate aminotransferase [EC:2.6.1.83]
1	BH695_RS22780	BH695_RS22780	hypothetical protein
1	BH695_RS22785	BH695_RS22785	hypothetical protein
1	BH695_RS22790	BH695_RS22790	co-chaperone GroES	K04078	groES; chaperonin GroES
1	groL	BH695_RS22795	chaperonin GroEL	K04077	groEL; chaperonin GroEL
1	BH695_RS22800	BH695_RS22800	tetratricopeptide repeat protein
1	BH695_RS22805	BH695_RS22805	hypothetical protein
1	BH695_RS22825	BH695_RS22825	methionine adenosyltransferase	K00789	metK; S-adenosylmethionine synthetase [EC:2.5.1.6]
1	BH695_RS22890	BH695_RS22890	transposase	K07496	putative transposase
1	BH695_RS22980	BH695_RS22980	precorrin-8X methylmutase	K06042	cobH-cbiC; precorrin-8X/cobalt-precorrin-8 methylmutase [EC:5.4.99.61 5.4.99.60]
1	BH695_RS22995	BH695_RS22995	Uma2 family endonuclease
1	BH695_RS23090	BH695_RS23090	PEP-CTERM sorting domain-containing protein
1	BH695_RS23100	BH695_RS23100	DNA-directed RNA polymerase subunit omega	K03060	rpoZ; DNA-directed RNA polymerase subunit omega [EC:2.7.7.6]
1	BH695_RS23145	BH695_RS23145	flotillin	K07192	FLOT; flotillin
1	BH695_RS23235	BH695_RS23235	metallophosphoesterase family protein
1	lpxD	BH695_RS23300	UDP-3-O-(3-hydroxymyristoyl)glucosamine N-acyltransferase	K02536	lpxD; UDP-3-O-[3-hydroxymyristoyl] glucosamine N-acyltransferase [EC:2.3.1.191]
1	BH695_RS23375	BH695_RS23375	hypothetical protein
1	BH695_RS23380	BH695_RS23380	phytoene synthase	K02291	crtB; 15-cis-phytoene synthase [EC:2.5.1.32]
1	BH695_RS23400	BH695_RS23400	SLC13 family permease
1	BH695_RS23405	BH695_RS23405	tetratricopeptide repeat protein
1	BH695_RS23410	BH695_RS23410	transporter substrate-binding domain-containing protein	K02030	ABC.PA.S; polar amino acid transport system substrate-binding protein
1	BH695_RS23420	BH695_RS23420	DEAD/DEAH box helicase
1	BH695_RS23545	BH695_RS23545	acyl-CoA desaturase	K23054	desC; sn-1 stearoyl-lipid 9-desaturase [EC:1.14.19.28]
1	BH695_RS23635	BH695_RS23635	glycosyltransferase	K00721	DPM1; dolichol-phosphate mannosyltransferase [EC:2.4.1.83]
1	BH695_RS24010	BH695_RS24010	metal ABC transporter permease	K09816	znuB; zinc transport system permease protein
1	trxB	BH695_RS24015	thioredoxin-disulfide reductase	K00384	trxB; thioredoxin reductase (NADPH) [EC:1.8.1.9]
1	dacB	BH695_RS24055	D-alanyl-D-alanine carboxypeptidase/D-alanyl-D-alanine-endopeptidase	K07259	dacB; serine-type D-Ala-D-Ala carboxypeptidase/endopeptidase (penicillin-binding protein 4) [EC:3.4.16.4 3.4.21.-]
1	patD	BH695_RS24090	heterocyst frequency control protein PatD
1	BH695_RS24220	BH695_RS24220	hypothetical protein
1	BH695_RS24235	BH695_RS24235	hypothetical protein
1	BH695_RS24270	BH695_RS24270	hypothetical protein
1	BH695_RS24310	BH695_RS24310	sulfurtransferase TusA family protein
1	hemC	BH695_RS24350	hydroxymethylbilane synthase	K01749	hemC; hydroxymethylbilane synthase [EC:2.5.1.61]
1	BH695_RS24355	BH695_RS24355	sulfite exporter TauE/SafE family protein	K07090	uncharacterized protein
1	BH695_RS24420	BH695_RS24420	type II toxin-antitoxin system HicB family antitoxin
1	BH695_RS24460	BH695_RS24460	TVP38/TMEM64 family protein
1	BH695_RS24470	BH695_RS24470	hypothetical protein	K03791	putative chitinase
1	BH695_RS24530	BH695_RS24530	LysR family transcriptional regulator
1	BH695_RS24600	BH695_RS24600	family 10 glycosylhydrolase
1	BH695_RS24605	BH695_RS24605	30S ribosomal protein S21	K02970	RP-S21; small subunit ribosomal protein S21
1	nusB	BH695_RS24690	transcription antitermination protein NusB	K03625	nusB; transcription antitermination protein NusB
1	BH695_RS24750	BH695_RS24750	efflux RND transporter permease subunit
1	BH695_RS24760	BH695_RS24760	Glu/Leu/Phe/Val dehydrogenase	K00262	E1.4.1.4; glutamate dehydrogenase (NADP+) [EC:1.4.1.4]
1	BH695_RS24765	BH695_RS24765	S8 family serine peptidase
1	hflB	BH695_RS24775	ATP-dependent zinc metalloprotease FtsH	K03798	ftsH; cell division protease FtsH [EC:3.4.24.-]
1	rimP	BH695_RS24780	ribosome maturation factor RimP	K09748	rimP; ribosome maturation factor RimP
1	nusA	BH695_RS24785	transcription termination factor NusA	K02600	nusA; transcription termination/antitermination protein NusA
1	infB	BH695_RS24795	translation initiation factor IF-2	K02519	infB; translation initiation factor IF-2
1	BH695_RS24805	BH695_RS24805	carbonic anhydrase family protein	K01674	cah; carbonic anhydrase [EC:4.2.1.1]
1	BH695_RS24835	BH695_RS24835	DUF4351 domain-containing protein
1	BH695_RS24845	BH695_RS24845	calcium-binding protein
1	BH695_RS24875	BH695_RS24875	TM0106 family RecB-like putative nuclease
1	tgt	BH695_RS24900	tRNA guanosine(34) transglycosylase Tgt	K00773	tgt; queuine tRNA-ribosyltransferase [EC:2.4.2.29]
1	BH695_RS24935	BH695_RS24935	nucleotidyltransferase family protein	K07075	uncharacterized protein
1	BH695_RS24945	BH695_RS24945	BamA/TamA family outer membrane protein	K07277	SAM50; outer membrane protein insertion porin family
1	BH695_RS24960	BH695_RS24960	IS1634 family transposase
1	BH695_RS24970	BH695_RS24970	N-acetyltransferase	K03823	pat; phosphinothricin acetyltransferase [EC:2.3.1.183]
1	BH695_RS25010	BH695_RS25010	phosphoglycerate kinase	K00927	PGK; phosphoglycerate kinase [EC:2.7.2.3]
1	rpmJ	BH695_RS25170	50S ribosomal protein L36	K02919	RP-L36; large subunit ribosomal protein L36
1	rpsM	BH695_RS25175	30S ribosomal protein S13	K02952	RP-S13; small subunit ribosomal protein S13
1	rpsK	BH695_RS25180	30S ribosomal protein S11	K02948	RP-S11; small subunit ribosomal protein S11
1	BH695_RS25185	BH695_RS25185	DNA-directed RNA polymerase subunit alpha	K03040	rpoA; DNA-directed RNA polymerase subunit alpha [EC:2.7.7.6]
1	truA	BH695_RS25195	tRNA pseudouridine(38-40) synthase TruA	K06173	truA; tRNA pseudouridine38-40 synthase [EC:5.4.99.12]
1	rplM	BH695_RS25200	50S ribosomal protein L13	K02871	RP-L13; large subunit ribosomal protein L13
1	rpsI	BH695_RS25205	30S ribosomal protein S9	K02996	RP-S9; small subunit ribosomal protein S9
1	rpmE	BH695_RS25210	50S ribosomal protein L31	K02909	RP-L31; large subunit ribosomal protein L31
1	BH695_RS25290	BH695_RS25290	alpha/beta hydrolase
1	BH695_RS25295	BH695_RS25295	DUF3082 domain-containing protein
1	BH695_RS25300	BH695_RS25300	50S ribosomal protein L25/general stress protein Ctc	K02897	RP-L25; large subunit ribosomal protein L25
1	BH695_RS25305	BH695_RS25305	adenylosuccinate synthase	K01939	purA; adenylosuccinate synthase [EC:6.3.4.4]
1	BH695_RS25345	BH695_RS25345	hypothetical protein
1	BH695_RS25450	BH695_RS25450	hypothetical protein
1	BH695_RS25835	BH695_RS25835	IS630 family transposase
1	BH695_RS25950	BH695_RS25950	hypothetical protein
1	BH695_RS26035	BH695_RS26035	transposase
1	BH695_RS26070	BH695_RS26070	transposase
1	BH695_RS26075	BH695_RS26075	transposase
1	BH695_RS26200	BH695_RS26200	polyphosphate kinase 2 family protein
1	BH695_RS26275	BH695_RS26275	IS630 family transposase
1	BH695_RS26385	BH695_RS26385	hypothetical protein
1	BH695_RS26395	BH695_RS26395	IS5/IS1182 family transposase
1	BH695_RS26520	BH695_RS26520	hypothetical protein
1	BH695_RS26720	BH695_RS26720	hypothetical protein
1	BH695_RS26815	BH695_RS26815	hypothetical protein
1	BH695_RS26845	BH695_RS26845	hypothetical protein
1	BH695_RS26880	BH695_RS26880	hypothetical protein
2	BH695_RS00085	BH695_RS00085	hypothetical protein
2	BH695_RS00120	BH695_RS00120	Ni/Fe hydrogenase subunit alpha	K00436	hoxH; NAD-reducing hydrogenase large subunit [EC:1.12.1.2]
2	BH695_RS00125	BH695_RS00125	transposase family protein
2	BH695_RS00230	BH695_RS00230	STAS domain-containing protein	K04749	rsbV; anti-sigma B factor antagonist
2	BH695_RS00250	BH695_RS00250	Hsp20/alpha crystallin family protein	K13993	HSP20; HSP20 family protein
2	BH695_RS00270	BH695_RS00270	Uma2 family endonuclease
2	petL	BH695_RS00300	cytochrome b6-f complex subunit PetL	K02642	petL; cytochrome b6-f complex subunit 6
2	BH695_RS00355	BH695_RS00355	ABC transporter ATP-binding protein	K11957	natA; neutral amino acid transport system ATP-binding protein
2	BH695_RS00360	BH695_RS00360	branched-chain amino acid ABC transporter permease	K11955	natC; neutral amino acid transport system permease protein
2	BH695_RS00475	BH695_RS00475	alpha/beta fold hydrolase
2	BH695_RS00485	BH695_RS00485	hypothetical protein
2	BH695_RS00515	BH695_RS00515	ferredoxin--NADP(+) reductase	K02641	petH; ferredoxin--NADP+ reductase [EC:1.18.1.2]
2	BH695_RS00590	BH695_RS00590	Bax inhibitor-1 family protein	K06890	uncharacterized protein
2	BH695_RS00660	BH695_RS00660	DEAD/DEAH box helicase
2	BH695_RS00785	BH695_RS00785	ABC transporter permease	K02034	ABC.PE.P1; peptide/nickel transport system permease protein
2	tnpA	BH695_RS00800	IS200/IS605 family transposase
2	rsfS	BH695_RS00860	ribosome silencing factor	K09710	ybeB; ribosome-associated protein
2	BH695_RS00870	BH695_RS00870	DUF697 domain-containing protein	K06883	uncharacterized protein
2	BH695_RS01015	BH695_RS01015	pentapeptide repeat-containing protein
2	BH695_RS01020	BH695_RS01020	Na(+)/H(+) antiporter subunit B	K05566	mnhB; multicomponent Na+:H+ antiporter subunit B
2	BH695_RS01035	BH695_RS01035	hypothetical protein	K05570	mnhF; multicomponent Na+:H+ antiporter subunit F
2	BH695_RS01040	BH695_RS01040	Na+/H+ antiporter subunit E	K05569	mnhE; multicomponent Na+:H+ antiporter subunit E
2	BH695_RS01070	BH695_RS01070	allophycocyanin subunit alpha-B	K02095	apcD; allophycocyanin-B
2	BH695_RS01160	BH695_RS01160	hypothetical protein
2	BH695_RS01245	BH695_RS01245	DUF3536 domain-containing protein
2	BH695_RS01260	BH695_RS01260	ribonuclease D	K03684	rnd; ribonuclease D [EC:3.1.13.5]
2	BH695_RS01270	BH695_RS01270	anti-sigma factor antagonist
2	BH695_RS01360	BH695_RS01360	S41 family peptidase	K03797	E3.4.21.102; carboxyl-terminal processing protease [EC:3.4.21.102]
2	BH695_RS01405	BH695_RS01405	peptidase domain-containing ABC transporter	K06147	ABCB-BAC; ATP-binding cassette, subfamily B, bacterial
2	BH695_RS01415	BH695_RS01415	IS630 family transposase
2	BH695_RS01655	BH695_RS01655	hypothetical protein
2	BH695_RS01765	BH695_RS01765	hypothetical protein
2	BH695_RS01770	BH695_RS01770	HNH endonuclease
2	BH695_RS01795	BH695_RS01795	hypothetical protein
2	BH695_RS01850	BH695_RS01850	ISL3 family transposase
2	glnA	BH695_RS01895	type I glutamate--ammonia ligase	K01915	glnA; glutamine synthetase [EC:6.3.1.2]
2	BH695_RS01950	BH695_RS01950	GNAT family N-acetyltransferase
2	BH695_RS01960	BH695_RS01960	LCP family protein	K01005	tagT_U_V; polyisoprenyl-teichoic acid--peptidoglycan teichoic acid transferase [EC:2.7.8.-]
2	BH695_RS02060	BH695_RS02060	hypothetical protein
2	BH695_RS02155	BH695_RS02155	glycogen/starch/alpha-glucan phosphorylase	K00688	PYG; glycogen phosphorylase [EC:2.4.1.1]
2	BH695_RS02200	BH695_RS02200	DUF1822 family protein
2	BH695_RS02205	BH695_RS02205	hypothetical protein
2	rbfA	BH695_RS02285	30S ribosome-binding factor RbfA	K02834	rbfA; ribosome-binding factor A
2	BH695_RS02295	BH695_RS02295	hypothetical protein
2	BH695_RS02310	BH695_RS02310	hypothetical protein
2	BH695_RS02370	BH695_RS02370	hypothetical protein
2	BH695_RS02410	BH695_RS02410	OFA family MFS transporter	K08177	oxlT; MFS transporter, OFA family, oxalate/formate antiporter
2	BH695_RS02545	BH695_RS02545	serine/threonine protein kinase
2	BH695_RS02640	BH695_RS02640	trypsin-like peptidase domain-containing protein
2	BH695_RS02715	BH695_RS02715	hypothetical protein
2	BH695_RS02810	BH695_RS02810	TenA family protein	K03707	tenA; thiaminase (transcriptional activator TenA) [EC:3.5.99.2]
2	BH695_RS02815	BH695_RS02815	DUF2605 domain-containing protein
2	BH695_RS02820	BH695_RS02820	DUF2973 domain-containing protein
2	BH695_RS02920	BH695_RS02920	hypothetical protein
2	cofH	BH695_RS02960	7,8-didemethyl-8-hydroxy-5-deazariboflavin synthase subunit CofH	K11781	cofH; 5-amino-6-(D-ribitylamino)uracil---L-tyrosine 4-hydroxyphenyl transferase [EC:2.5.1.147]
2	BH695_RS02995	BH695_RS02995	hypothetical protein
2	BH695_RS03030	BH695_RS03030	hydantoinase/oxoprolinase family protein	K01469	OPLAH; 5-oxoprolinase (ATP-hydrolysing) [EC:3.5.2.9]
2	BH695_RS03205	BH695_RS03205	HlyD family efflux transporter periplasmic adaptor subunit	K02005	ABC.CD.TX; HlyD family secretion protein
2	BH695_RS03245	BH695_RS03245	tetratricopeptide repeat protein
2	metH	BH695_RS03300	methionine synthase	K00548	metH; 5-methyltetrahydrofolate--homocysteine methyltransferase [EC:2.1.1.13]
2	BH695_RS03310	BH695_RS03310	hypothetical protein
2	argB	BH695_RS03350	acetylglutamate kinase	K00930	argB; acetylglutamate kinase [EC:2.7.2.8]
2	BH695_RS03365	BH695_RS03365	IS630 family transposase
2	BH695_RS03395	BH695_RS03395	ATP-binding protein
2	BH695_RS03400	BH695_RS03400	hypothetical protein
2	BH695_RS03445	BH695_RS03445	hypothetical protein
2	BH695_RS03460	BH695_RS03460	Uma2 family endonuclease
2	BH695_RS03515	BH695_RS03515	PstS family phosphate ABC transporter substrate-binding protein	K02040	pstS; phosphate transport system substrate-binding protein
2	BH695_RS03570	BH695_RS03570	glycosyltransferase family 1 protein
2	BH695_RS03630	BH695_RS03630	transcription regulator with HTH domain protein	K18831	higA; HTH-type transcriptional regulator / antitoxin HigA
2	BH695_RS03655	BH695_RS03655	GNAT family N-acetyltransferase
2	BH695_RS03695	BH695_RS03695	glycosyltransferase	K15521	mshA; D-inositol-3-phosphate glycosyltransferase [EC:2.4.1.250]
2	BH695_RS03705	BH695_RS03705	ISKra4-like element ISMae42 family transposase
2	BH695_RS03765	BH695_RS03765	carbonic anhydrase	K01673	cynT; carbonic anhydrase [EC:4.2.1.1]
2	BH695_RS03930	BH695_RS03930	dynamin-like GTPase family protein
2	BH695_RS03980	BH695_RS03980	AEC family transporter	K24180	mleP; malate permease and related proteins
2	BH695_RS04180	BH695_RS04180	SDR family oxidoreductase
2	lepB	BH695_RS04200	signal peptidase I	K03100	lepB; signal peptidase I [EC:3.4.21.89]
2	BH695_RS04215	BH695_RS04215	molecular chaperone DnaJ
2	BH695_RS04275	BH695_RS04275	hypothetical protein
2	BH695_RS04280	BH695_RS04280	ABC transporter permease	K19341	nosY; Cu-processing system permease protein
2	BH695_RS04460	BH695_RS04460	hypothetical protein
2	BH695_RS04480	BH695_RS04480	phycobilisome rod-core linker polypeptide	K02096	apcE; phycobilisome core-membrane linker protein
2	BH695_RS04510	BH695_RS04510	Uma2 family endonuclease
2	BH695_RS04520	BH695_RS04520	DUF433 domain-containing protein
2	BH695_RS04730	BH695_RS04730	hypothetical protein
2	BH695_RS04735	BH695_RS04735	ImmA/IrrE family metallo-endopeptidase
2	BH695_RS04820	BH695_RS04820	hypothetical protein
2	BH695_RS04855	BH695_RS04855	photosystem I reaction center subunit IV	K02693	psaE; photosystem I subunit IV
2	BH695_RS04940	BH695_RS04940	ABC transporter permease subunit	K09970	aapQ; general L-amino acid transport system permease protein
2	psbZ	BH695_RS05000	photosystem II reaction center protein PsbZ	K02724	psbZ; photosystem II PsbZ protein
2	BH695_RS05005	BH695_RS05005	6,7-dimethyl-8-ribityllumazine synthase	K00794	ribH; 6,7-dimethyl-8-ribityllumazine synthase [EC:2.5.1.78]
2	BH695_RS05030	BH695_RS05030	methyltransferase domain-containing protein
2	BH695_RS05155	BH695_RS05155	PipX family protein	K14518	pipX; PII interaction protein X
2	BH695_RS05185	BH695_RS05185	elongation factor G	K02355	fusA; elongation factor G
2	BH695_RS05220	BH695_RS05220	Rpn family recombination-promoting nuclease/putative transposase
2	BH695_RS05250	BH695_RS05250	glutamate racemase	K01776	murI; glutamate racemase [EC:5.1.1.3]
2	BH695_RS05290	BH695_RS05290	putative toxin-antitoxin system toxin component, PIN family	K07063	uncharacterized protein
2	BH695_RS05355	BH695_RS05355	pyrrolidone-carboxylate peptidase superfamily	K01304	pcp; pyroglutamyl-peptidase [EC:3.4.19.3]
2	BH695_RS05360	BH695_RS05360	hypothetical protein
2	BH695_RS05370	BH695_RS05370	hypothetical protein
2	BH695_RS05420	BH695_RS05420	zinc carboxypeptidase
2	BH695_RS05425	BH695_RS05425	aspartyl protease family protein
2	BH695_RS05525	BH695_RS05525	hypothetical protein
2	BH695_RS05570	BH695_RS05570	hypothetical protein
2	BH695_RS05635	BH695_RS05635	hypothetical protein
2	kdpC	BH695_RS05680	K(+)-transporting ATPase subunit C	K01548	kdpC; potassium-transporting ATPase KdpC subunit
2	BH695_RS05780	BH695_RS05780	DUF3782 domain-containing protein
2	BH695_RS05795	BH695_RS05795	NAD(P)-dependent oxidoreductase	K00020	HIBADH; 3-hydroxyisobutyrate dehydrogenase [EC:1.1.1.31]
2	BH695_RS05830	BH695_RS05830	ammonium transporter	K03320	amt; ammonium transporter, Amt family
2	BH695_RS05860	BH695_RS05860	GAF domain-containing protein	K11354	cph1; two-component system, chemotaxis family, sensor kinase Cph1 [EC:2.7.13.3]
2	BH695_RS05975	BH695_RS05975	restriction endonuclease
2	BH695_RS06000	BH695_RS06000	glycosyltransferase
2	hisB	BH695_RS06045	imidazoleglycerol-phosphate dehydratase HisB	K01693	hisB; imidazoleglycerol-phosphate dehydratase [EC:4.2.1.19]
2	BH695_RS06190	BH695_RS06190	hypothetical protein
2	BH695_RS06195	BH695_RS06195	hypothetical protein
2	BH695_RS06200	BH695_RS06200	hypothetical protein
2	BH695_RS06215	BH695_RS06215	hypothetical protein
2	BH695_RS06420	BH695_RS06420	DUF433 domain-containing protein
2	BH695_RS06450	BH695_RS06450	hypothetical protein
2	BH695_RS06495	BH695_RS06495	photosystem II reaction centre X family protein	K02722	psbX; photosystem II PsbX protein
2	BH695_RS06525	BH695_RS06525	ostA-like family protein	K09774	lptA; lipopolysaccharide export system protein LptA
2	BH695_RS06560	BH695_RS06560	WD40 repeat domain-containing protein
2	BH695_RS06595	BH695_RS06595	hypothetical protein
2	BH695_RS06620	BH695_RS06620	ATP-binding protein
2	BH695_RS06640	BH695_RS06640	hypothetical protein
2	BH695_RS06645	BH695_RS06645	DUF5615 family PIN-like protein
2	BH695_RS06670	BH695_RS06670	cytochrome P450	K23139	CYP110; cytochrome P450 family 110 [EC:1.14.-.-]
2	BH695_RS06725	BH695_RS06725	ParA family protein
2	BH695_RS06805	BH695_RS06805	patatin-like phospholipase family protein	K07001	NTE family protein
2	BH695_RS06845	BH695_RS06845	DUF1257 domain-containing protein
2	BH695_RS07020	BH695_RS07020	Uma2 family endonuclease
2	BH695_RS07030	BH695_RS07030	hypothetical protein
2	BH695_RS07060	BH695_RS07060	DUF1816 domain-containing protein
2	BH695_RS07110	BH695_RS07110	nitroreductase family protein
2	BH695_RS07130	BH695_RS07130	NAD(P)-binding domain-containing protein
2	BH695_RS07145	BH695_RS07145	FAD-dependent oxidoreductase	K05797	pchF; 4-cresol dehydrogenase (hydroxylating) flavoprotein subunit [EC:1.17.9.1]
2	BH695_RS07165	BH695_RS07165	ISL3 family transposase	K07485	transposase
2	BH695_RS07175	BH695_RS07175	hypothetical protein
2	BH695_RS07375	BH695_RS07375	tetratricopeptide repeat protein
2	BH695_RS07390	BH695_RS07390	ATPase (AAA+ superfamily)
2	BH695_RS07580	BH695_RS07580	glucokinase	K00845	glk; glucokinase [EC:2.7.1.2]
2	BH695_RS07680	BH695_RS07680	response regulator transcription factor
2	BH695_RS07735	BH695_RS07735	GNAT family N-acetyltransferase
2	BH695_RS07785	BH695_RS07785	hypothetical protein
2	BH695_RS07810	BH695_RS07810	hypothetical protein
2	BH695_RS07850	BH695_RS07850	type II toxin-antitoxin system HicA family toxin
2	BH695_RS07880	BH695_RS07880	DUF3611 family protein
2	cbiT	BH695_RS07895	precorrin-6Y C5,15-methyltransferase subunit CbiT	K02191	cbiT; cobalt-precorrin-6B (C15)-methyltransferase [EC:2.1.1.196]
2	hoxU	BH695_RS08000	bidirectional hydrogenase complex protein HoxU	K05588	hoxU; bidirectional [NiFe] hydrogenase diaphorase subunit [EC:7.1.1.2]
2	BH695_RS08030	BH695_RS08030	SpoIID/LytB domain-containing protein	K06381	spoIID; stage II sporulation protein D
2	BH695_RS08045	BH695_RS08045	VOC family protein	K08234	yaeR; glyoxylase I family protein
2	BH695_RS08075	BH695_RS08075	hypothetical protein
2	BH695_RS08230	BH695_RS08230	AAA family ATPase
2	BH695_RS08235	BH695_RS08235	carotenoid oxygenase family protein
2	BH695_RS08240	BH695_RS08240	hypothetical protein
2	BH695_RS08325	BH695_RS08325	hypothetical protein
2	BH695_RS08335	BH695_RS08335	hypothetical protein
2	BH695_RS08345	BH695_RS08345	SDR family oxidoreductase	K07124	uncharacterized protein
2	BH695_RS08350	BH695_RS08350	ABC exporter membrane fusion protein	K02005	ABC.CD.TX; HlyD family secretion protein
2	BH695_RS08425	BH695_RS08425	hypothetical protein
2	BH695_RS08440	BH695_RS08440	Gfo/Idh/MocA family oxidoreductase	K00214	BLVRA; biliverdin reductase [EC:1.3.1.24]
2	BH695_RS08480	BH695_RS08480	glycosyl transferase
2	BH695_RS08485	BH695_RS08485	hypothetical protein
2	modB	BH695_RS08520	molybdate ABC transporter permease subunit	K02017	modC; molybdate transport system ATP-binding protein [EC:7.3.2.5]
2	BH695_RS08585	BH695_RS08585	Uma2 family endonuclease
2	BH695_RS08640	BH695_RS08640	CHAT domain-containing protein
2	BH695_RS08705	BH695_RS08705	hybrid sensor histidine kinase/response regulator	K06596	chpA; chemosensory pili system protein ChpA (sensor histidine kinase/response regulator)
2	BH695_RS08970	BH695_RS08970	phosphatidylserine decarboxylase
2	BH695_RS08995	BH695_RS08995	type I restriction enzyme family protein
2	BH695_RS09010	BH695_RS09010	iron-sulfur cluster assembly accessory protein	K13628	iscA; iron-sulfur cluster assembly protein
2	BH695_RS09035	BH695_RS09035	DUF2997 domain-containing protein
2	BH695_RS09040	BH695_RS09040	DUF1257 domain-containing protein
2	BH695_RS09045	BH695_RS09045	ferredoxin	K05337	fer; ferredoxin
2	BH695_RS09075	BH695_RS09075	sugar transferase
2	BH695_RS09120	BH695_RS09120	Uma2 family endonuclease
2	BH695_RS09260	BH695_RS09260	class II fructose-bisphosphate aldolase	K08302	gatY-kbaY; tagatose 1,6-diphosphate aldolase GatY/KbaY [EC:4.1.2.40]
2	BH695_RS09340	BH695_RS09340	superoxide dismutase	K04564	SOD2; superoxide dismutase, Fe-Mn family [EC:1.15.1.1]
2	BH695_RS09405	BH695_RS09405	hypothetical protein
2	BH695_RS09410	BH695_RS09410	hypothetical protein
2	gvpC	BH695_RS09445	gas vesicle protein GvpC
2	BH695_RS09500	BH695_RS09500	B12-binding domain-containing radical SAM protein
2	BH695_RS09660	BH695_RS09660	hypothetical protein
2	folP	BH695_RS09665	dihydropteroate synthase	K00796	folP; dihydropteroate synthase [EC:2.5.1.15]
2	BH695_RS09755	BH695_RS09755	MotA/TolQ/ExbB proton channel family protein	K03561	exbB; biopolymer transport protein ExbB
2	BH695_RS09785	BH695_RS09785	Rho termination factor
2	BH695_RS09795	BH695_RS09795	methionine--tRNA ligase	K01874	MARS; methionyl-tRNA synthetase [EC:6.1.1.10]
2	BH695_RS09805	BH695_RS09805	DNA double-strand break repair nuclease NurA
2	BH695_RS09975	BH695_RS09975	PEP-CTERM sorting domain-containing protein
2	BH695_RS10010	BH695_RS10010	NAD-binding protein
2	BH695_RS10060	BH695_RS10060	folate-binding protein YgfZ	K06980	ygfZ; tRNA-modifying protein YgfZ
2	BH695_RS10095	BH695_RS10095	replicative DNA helicase	K02314	dnaB; replicative DNA helicase [EC:3.6.4.12]
2	cobM	BH695_RS10100	precorrin-4 C(11)-methyltransferase	K05936	cobM; precorrin-4/cobalt-precorrin-4 C11-methyltransferase [EC:2.1.1.133 2.1.1.271]
2	BH695_RS10155	BH695_RS10155	iron-containing alcohol dehydrogenase family protein	K00005	gldA; glycerol dehydrogenase [EC:1.1.1.6]
2	BH695_RS10180	BH695_RS10180	GTP-binding protein
2	BH695_RS10250	BH695_RS10250	S-layer homology domain-containing protein
2	BH695_RS10270	BH695_RS10270	CHAT domain-containing protein
2	BH695_RS10275	BH695_RS10275	caspase family protein
2	BH695_RS10305	BH695_RS10305	hypothetical protein
2	BH695_RS10370	BH695_RS10370	hypothetical protein
2	BH695_RS10450	BH695_RS10450	YifB family Mg chelatase-like AAA ATPase	K07391	comM; magnesium chelatase family protein
2	BH695_RS10500	BH695_RS10500	cobalamin biosynthesis protein	K02189	cbiG; cobalt-precorrin 5A hydrolase [EC:3.7.1.12]
2	ligA	BH695_RS10540	NAD-dependent DNA ligase LigA	K01972	E6.5.1.2; DNA ligase (NAD+) [EC:6.5.1.2]
2	thiS	BH695_RS10580	thiamine biosynthesis protein ThiS	K03154	thiS; sulfur carrier protein
2	BH695_RS10590	BH695_RS10590	recombinase family protein
2	BH695_RS10620	BH695_RS10620	DUF4278 domain-containing protein
2	BH695_RS10660	BH695_RS10660	DUF1350 family protein
2	BH695_RS10710	BH695_RS10710	hypothetical protein
2	BH695_RS10760	BH695_RS10760	tetratricopeptide repeat protein
2	BH695_RS10780	BH695_RS10780	DUF4079 domain-containing protein
2	BH695_RS10785	BH695_RS10785	hypothetical protein
2	BH695_RS10830	BH695_RS10830	transaldolase	K00616	E2.2.1.2; transaldolase [EC:2.2.1.2]
2	BH695_RS10865	BH695_RS10865	MoxR family ATPase
2	BH695_RS10870	BH695_RS10870	formylglycine-generating enzyme family protein
2	BH695_RS11000	BH695_RS11000	NACHT domain-containing protein
2	BH695_RS11015	BH695_RS11015	hypothetical protein
2	BH695_RS11065	BH695_RS11065	hypothetical protein
2	BH695_RS11075	BH695_RS11075	aminotransferase class V-fold PLP-dependent enzyme
2	BH695_RS11100	BH695_RS11100	acetate kinase	K00925	ackA; acetate kinase [EC:2.7.2.1]
2	mreC	BH695_RS11170	rod shape-determining protein MreC	K03570	mreC; rod shape-determining protein MreC
2	BH695_RS11280	BH695_RS11280	phosphoenolpyruvate carboxylase	K01595	ppc; phosphoenolpyruvate carboxylase [EC:4.1.1.31]
2	BH695_RS11305	BH695_RS11305	ATP-binding protein
2	BH695_RS11445	BH695_RS11445	EF-hand domain-containing protein
2	BH695_RS11470	BH695_RS11470	prepilin-type N-terminal cleavage/methylation domain-containing protein	K02650	pilA; type IV pilus assembly protein PilA
2	BH695_RS11475	BH695_RS11475	prepilin-type N-terminal cleavage/methylation domain-containing protein	K02650	pilA; type IV pilus assembly protein PilA
2	larC	BH695_RS11695	nickel pincer cofactor biosynthesis protein LarC	K09121	larC; pyridinium-3,5-bisthiocarboxylic acid mononucleotide nickel chelatase [EC:4.99.1.12]
2	BH695_RS11720	BH695_RS11720	hypothetical protein	K06218	relE; mRNA interferase RelE/StbE
2	BH695_RS11730	BH695_RS11730	ABC transporter permease	K02004	ABC.CD.P; putative ABC transport system permease protein
2	dusB	BH695_RS11740	tRNA dihydrouridine synthase DusB	K05540	dusB; tRNA-dihydrouridine synthase B [EC:1.-.-.-]
2	BH695_RS11770	BH695_RS11770	hypothetical protein
2	BH695_RS11775	BH695_RS11775	type II toxin-antitoxin system HicB family antitoxin
2	dcm	BH695_RS11795	DNA (cytosine-5-)-methyltransferase	K00558	DNMT1; DNA (cytosine-5)-methyltransferase 1 [EC:2.1.1.37]
2	BH695_RS11845	BH695_RS11845	MoaD/ThiS family protein	K03636	moaD; sulfur-carrier protein
2	BH695_RS11850	BH695_RS11850	threonine synthase	K01733	thrC; threonine synthase [EC:4.2.3.1]
2	BH695_RS11905	BH695_RS11905	GUN4 domain-containing protein
2	ilvA	BH695_RS11910	threonine ammonia-lyase, biosynthetic	K01754	E4.3.1.19; threonine dehydratase [EC:4.3.1.19]
2	BH695_RS11920	BH695_RS11920	glycosyltransferase family 1 protein
2	BH695_RS11970	BH695_RS11970	DUF29 domain-containing protein
2	BH695_RS12235	BH695_RS12235	MBL fold metallo-hydrolase
2	BH695_RS12295	BH695_RS12295	alpha-mannosidase	K01191	MAN2C1; alpha-mannosidase [EC:3.2.1.24]
2	psbU	BH695_RS12320	photosystem II complex extrinsic protein PsbU	K02719	psbU; photosystem II PsbU protein
2	BH695_RS12530	BH695_RS12530	helicase
2	BH695_RS12730	BH695_RS12730	M48 family metallopeptidase
2	BH695_RS12735	BH695_RS12735	hypothetical protein
2	BH695_RS12770	BH695_RS12770	transposase
2	BH695_RS12920	BH695_RS12920	MoxR family ATPase	K03924	moxR; MoxR-like ATPase [EC:3.6.3.-]
2	BH695_RS12945	BH695_RS12945	alpha-keto acid decarboxylase family protein
2	BH695_RS12970	BH695_RS12970	hypothetical protein
2	BH695_RS13035	BH695_RS13035	hypothetical protein
2	BH695_RS13055	BH695_RS13055	o-succinylbenzoate synthase	K02549	menC; O-succinylbenzoate synthase [EC:4.2.1.113]
2	BH695_RS13135	BH695_RS13135	ferredoxin:protochlorophyllide reductase (ATP-dependent) subunit B	K04039	chlB; light-independent protochlorophyllide reductase subunit B [EC:1.3.7.7]
2	BH695_RS13160	BH695_RS13160	hypothetical protein
2	BH695_RS13195	BH695_RS13195	type II toxin-antitoxin system HicB family antitoxin
2	BH695_RS13210	BH695_RS13210	signal transduction protein
2	BH695_RS13230	BH695_RS13230	hypothetical protein
2	BH695_RS13245	BH695_RS13245	site-specific integrase	K04763	xerD; integrase/recombinase XerD
2	BH695_RS13325	BH695_RS13325	HNH endonuclease	K07451	mcrA; 5-methylcytosine-specific restriction enzyme A [EC:3.1.21.-]
2	BH695_RS13515	BH695_RS13515	hypothetical protein
2	BH695_RS13720	BH695_RS13720	carbon dioxide-concentrating mechanism protein	K08700	ccmO; carbon dioxide concentrating mechanism protein CcmO
2	BH695_RS13725	BH695_RS13725	hypothetical protein
2	BH695_RS13765	BH695_RS13765	IS1 family transposase
2	BH695_RS13775	BH695_RS13775	serine/threonine protein kinase
2	BH695_RS13810	BH695_RS13810	hypothetical protein
2	BH695_RS13820	BH695_RS13820	GUN4 domain-containing protein
2	BH695_RS13825	BH695_RS13825	hypothetical protein
2	BH695_RS13835	BH695_RS13835	DUF4282 domain-containing protein
2	BH695_RS13845	BH695_RS13845	hypothetical protein
2	BH695_RS13885	BH695_RS13885	ABC transporter ATP-binding protein	K15918	GLYK; D-glycerate 3-kinase [EC:2.7.1.31]
2	BH695_RS13915	BH695_RS13915	ISNCY-like element ISMae2 family transposase
2	BH695_RS13985	BH695_RS13985	hypothetical protein
2	BH695_RS14505	BH695_RS14505	protochlorophyllide reductase	K00218	por; protochlorophyllide reductase [EC:1.3.1.33]
2	BH695_RS14605	BH695_RS14605	SpoIID/LytB domain-containing protein
2	BH695_RS14640	BH695_RS14640	glutaredoxin family protein
2	BH695_RS14695	BH695_RS14695	hypothetical protein
2	BH695_RS14745	BH695_RS14745	hyalin
2	BH695_RS14795	BH695_RS14795	ATP phosphoribosyltransferase	K00765	hisG; ATP phosphoribosyltransferase [EC:2.4.2.17]
2	acnB	BH695_RS14815	bifunctional aconitate hydratase 2/2-methylisocitrate dehydratase	K01682	acnB; aconitate hydratase 2 / 2-methylisocitrate dehydratase [EC:4.2.1.3 4.2.1.99]
2	BH695_RS14820	BH695_RS14820	BrnT family toxin	K09803	uncharacterized protein
2	BH695_RS14840	BH695_RS14840	XisI protein
2	BH695_RS14925	BH695_RS14925	hypothetical protein
2	BH695_RS15010	BH695_RS15010	DUF262 domain-containing protein
2	BH695_RS15065	BH695_RS15065	UPF0175 family protein
2	BH695_RS15080	BH695_RS15080	CHAT domain-containing protein
2	BH695_RS15245	BH695_RS15245	Uma2 family endonuclease
2	BH695_RS15250	BH695_RS15250	AAA family ATPase	K07028	uncharacterized protein
2	BH695_RS15280	BH695_RS15280	hypothetical protein
2	BH695_RS15295	BH695_RS15295	cation-translocating P-type ATPase	K01537	ATP2C; P-type Ca2+ transporter type 2C [EC:7.2.2.10]
2	BH695_RS15340	BH695_RS15340	hypothetical protein
2	argJ	BH695_RS15410	bifunctional ornithine acetyltransferase/N-acetylglutamate synthase	K00620	argJ; glutamate N-acetyltransferase / amino-acid N-acetyltransferase [EC:2.3.1.35 2.3.1.1]
2	BH695_RS15555	BH695_RS15555	DUF4347 domain-containing protein
2	BH695_RS15565	BH695_RS15565	hypothetical protein
2	BH695_RS15590	BH695_RS15590	DUF4347 domain-containing protein
2	argF	BH695_RS15715	ornithine carbamoyltransferase	K00611	OTC; ornithine carbamoyltransferase [EC:2.1.3.3]
2	BH695_RS15865	BH695_RS15865	NIL domain protein
2	BH695_RS15885	BH695_RS15885	hypothetical protein
2	BH695_RS16050	BH695_RS16050	Uma2 family endonuclease
2	BH695_RS16130	BH695_RS16130	HEAT repeat domain-containing protein
2	moaC	BH695_RS16385	cyclic pyranopterin monophosphate synthase MoaC	K03637	moaC; cyclic pyranopterin monophosphate synthase [EC:4.6.1.17]
2	bchH	BH695_RS16390	magnesium chelatase subunit H	K03403	chlH; magnesium chelatase subunit H [EC:6.6.1.1]
2	BH695_RS16410	BH695_RS16410	flavin reductase
2	BH695_RS16450	BH695_RS16450	DUF1815 family protein
2	BH695_RS16635	BH695_RS16635	rubredoxin
2	BH695_RS16655	BH695_RS16655	photosystem II reaction center protein L	K02713	psbL; photosystem II PsbL protein
2	BH695_RS16810	BH695_RS16810	methyltransferase domain-containing protein	K05928	E2.1.1.95; tocopherol O-methyltransferase [EC:2.1.1.95]
2	BH695_RS16815	BH695_RS16815	CHAT domain-containing protein
2	BH695_RS16910	BH695_RS16910	threonine--tRNA ligase	K01868	TARS; threonyl-tRNA synthetase [EC:6.1.1.3]
2	BH695_RS16985	BH695_RS16985	hypothetical protein
2	BH695_RS17225	BH695_RS17225	hypothetical protein
2	BH695_RS17320	BH695_RS17320	L,D-transpeptidase
2	BH695_RS17335	BH695_RS17335	type II toxin-antitoxin system RelE/ParE family toxin	K07334	higB-1; toxin HigB-1
2	BH695_RS17385	BH695_RS17385	Uma2 family endonuclease
2	tnpA	BH695_RS17490	IS200/IS605 family transposase
2	BH695_RS17550	BH695_RS17550	PAS domain S-box protein	K07769	nblS; two-component system, OmpR family, sensor histidine kinase NblS [EC:2.7.13.3]
2	BH695_RS17555	BH695_RS17555	DUF4359 domain-containing protein
2	BH695_RS17590	BH695_RS17590	cation:proton antiporter	K03316	TC.CPA1; monovalent cation:H+ antiporter, CPA1 family
2	BH695_RS17610	BH695_RS17610	sugar transferase
2	cmr4	BH695_RS17665	type III-B CRISPR module RAMP protein Cmr4	K09000	cmr4; CRISPR-associated protein Cmr4
2	BH695_RS17680	BH695_RS17680	Uma2 family endonuclease
2	BH695_RS17700	BH695_RS17700	alpha/beta hydrolase	K08680	menH; 2-succinyl-6-hydroxy-2,4-cyclohexadiene-1-carboxylate synthase [EC:4.2.99.20]
2	BH695_RS17730	BH695_RS17730	patatin-like protein
2	BH695_RS17770	BH695_RS17770	response regulator transcription factor
2	BH695_RS17820	BH695_RS17820	hypothetical protein
2	BH695_RS18035	BH695_RS18035	DUF1517 domain-containing protein
2	BH695_RS18060	BH695_RS18060	FAD-dependent oxidoreductase
2	BH695_RS18350	BH695_RS18350	quinone-dependent dihydroorotate dehydrogenase	K00254	DHODH; dihydroorotate dehydrogenase [EC:1.3.5.2]
2	BH695_RS18440	BH695_RS18440	LON peptidase substrate-binding domain-containing protein	K01338	lon; ATP-dependent Lon protease [EC:3.4.21.53]
2	BH695_RS18720	BH695_RS18720	DUF433 domain-containing protein
2	BH695_RS18745	BH695_RS18745	hypothetical protein
2	BH695_RS18775	BH695_RS18775	clan AA aspartic protease
2	BH695_RS18825	BH695_RS18825	hypothetical protein
2	BH695_RS18850	BH695_RS18850	hypothetical protein
2	BH695_RS18855	BH695_RS18855	NTP transferase domain-containing protein	K16881	mannose-1-phosphate guanylyltransferase / phosphomannomutase [EC:2.7.7.13 5.4.2.8]
2	BH695_RS18930	BH695_RS18930	glycosyltransferase
2	BH695_RS18980	BH695_RS18980	circularly permuted type 2 ATP-grasp protein
2	BH695_RS19040	BH695_RS19040	hypothetical protein
2	BH695_RS19105	BH695_RS19105	DUF2092 domain-containing protein
2	BH695_RS19140	BH695_RS19140	lipase/acylhydrolase
2	BH695_RS19205	BH695_RS19205	N-acetyltransferase	K09919	uncharacterized protein
2	adhE	BH695_RS19430	bifunctional acetaldehyde-CoA/alcohol dehydrogenase	K04072	adhE; acetaldehyde dehydrogenase / alcohol dehydrogenase [EC:1.2.1.10 1.1.1.1]
2	BH695_RS19520	BH695_RS19520	toxin PIN
2	BH695_RS19580	BH695_RS19580	hypothetical protein
2	BH695_RS19585	BH695_RS19585	DUF433 domain-containing protein
2	BH695_RS19620	BH695_RS19620	Gfo/Idh/MocA family oxidoreductase
2	BH695_RS19645	BH695_RS19645	hypothetical protein
2	BH695_RS19705	BH695_RS19705	DUF427 domain-containing protein
2	BH695_RS19740	BH695_RS19740	hypothetical protein
2	BH695_RS19755	BH695_RS19755	hypothetical protein
2	BH695_RS19760	BH695_RS19760	hypothetical protein
2	BH695_RS19775	BH695_RS19775	phycocyanobilin:ferredoxin oxidoreductase	K05371	pcyA; phycocyanobilin:ferredoxin oxidoreductase [EC:1.3.7.5]
2	BH695_RS19815	BH695_RS19815	hypothetical protein
2	BH695_RS19880	BH695_RS19880	hypothetical protein
2	BH695_RS19905	BH695_RS19905	hypothetical protein
2	BH695_RS19930	BH695_RS19930	Rpn family recombination-promoting nuclease/putative transposase
2	BH695_RS20050	BH695_RS20050	TIGR02652 family protein
2	BH695_RS20075	BH695_RS20075	DUF760 domain-containing protein
2	BH695_RS20175	BH695_RS20175	hypothetical protein
2	BH695_RS20195	BH695_RS20195	IS630 family transposase
2	BH695_RS20205	BH695_RS20205	trypsin-like peptidase domain-containing protein
2	BH695_RS20360	BH695_RS20360	DUF29 domain-containing protein
2	BH695_RS20415	BH695_RS20415	hypothetical protein
2	BH695_RS20465	BH695_RS20465	DUF760 domain-containing protein
2	BH695_RS20475	BH695_RS20475	inositol monophosphatase	K01092	E3.1.3.25; myo-inositol-1(or 4)-monophosphatase [EC:3.1.3.25]
2	BH695_RS20490	BH695_RS20490	ISL3 family transposase	K07485	transposase
2	BH695_RS20710	BH695_RS20710	hypothetical protein
2	BH695_RS20825	BH695_RS20825	hypothetical protein
2	BH695_RS20895	BH695_RS20895	serine protease
2	BH695_RS20900	BH695_RS20900	hypothetical protein
2	BH695_RS20945	BH695_RS20945	hypothetical protein
2	BH695_RS20985	BH695_RS20985	D-alanyl-D-alanine carboxypeptidase family protein	K07260	vanY; zinc D-Ala-D-Ala carboxypeptidase [EC:3.4.17.14]
2	recJ	BH695_RS21205	single-stranded-DNA-specific exonuclease RecJ	K07462	recJ; single-stranded-DNA-specific exonuclease [EC:3.1.-.-]
2	BH695_RS21240	BH695_RS21240	ATP-binding protein	K06915	uncharacterized protein
2	BH695_RS21255	BH695_RS21255	anti-sigma regulatory factor	K04757	rsbW; serine/threonine-protein kinase RsbW [EC:2.7.11.1]
2	BH695_RS21270	BH695_RS21270	insulinase family protein
2	BH695_RS21410	BH695_RS21410	DUF3782 domain-containing protein
2	BH695_RS21435	BH695_RS21435	hypothetical protein
2	BH695_RS21520	BH695_RS21520	phycobilisome rod-core linker polypeptide	K02290	cpcG; phycobilisome rod-core linker protein
2	BH695_RS21545	BH695_RS21545	response regulator transcription factor
2	BH695_RS21745	BH695_RS21745	calcium-binding protein
2	BH695_RS21835	BH695_RS21835	MBL fold metallo-hydrolase
2	BH695_RS21855	BH695_RS21855	WD40 repeat domain-containing protein
2	purL	BH695_RS21885	phosphoribosylformylglycinamidine synthase subunit PurL	K23269	purL; phosphoribosylformylglycinamidine synthase subunit PurL [EC:6.3.5.3]
2	BH695_RS21955	BH695_RS21955	glutamine synthetase III	K01915	glnA; glutamine synthetase [EC:6.3.1.2]
2	grxC	BH695_RS22005	glutaredoxin 3	K03676	grxC; glutaredoxin 3
2	BH695_RS22030	BH695_RS22030	flagellar assembly protein H
2	BH695_RS22035	BH695_RS22035	flagellar assembly protein H
2	BH695_RS22135	BH695_RS22135	hypothetical protein
2	BH695_RS22470	BH695_RS22470	hypothetical protein
2	BH695_RS22485	BH695_RS22485	DUF1269 domain-containing protein
2	BH695_RS22655	BH695_RS22655	hemolysin XhlA family protein
2	BH695_RS22670	BH695_RS22670	hypothetical protein
2	BH695_RS22685	BH695_RS22685	ATP-binding protein
2	BH695_RS22740	BH695_RS22740	glycosyltransferase family 4 protein
2	BH695_RS22745	BH695_RS22745	tetratricopeptide repeat protein
2	BH695_RS22880	BH695_RS22880	hypothetical protein
2	BH695_RS22915	BH695_RS22915	fibrillin
2	BH695_RS22960	BH695_RS22960	DUF3782 domain-containing protein
2	BH695_RS23025	BH695_RS23025	AAA family ATPase	K16554	exoP; polysaccharide biosynthesis transport protein
2	BH695_RS23045	BH695_RS23045	cyanoexosortase B system-associated protein
2	crtB	BH695_RS23050	cyanoexosortase B
2	BH695_RS23060	BH695_RS23060	molybdenum cofactor guanylyltransferase	K03752	mobA; molybdenum cofactor guanylyltransferase [EC:2.7.7.77]
2	BH695_RS23070	BH695_RS23070	transcriptional repressor	K03711	fur; Fur family transcriptional regulator, ferric uptake regulator
2	BH695_RS23190	BH695_RS23190	transposase family protein
2	BH695_RS23290	BH695_RS23290	putative addiction module antidote protein
2	BH695_RS23365	BH695_RS23365	pirin family protein	K06911	PIR; quercetin 2,3-dioxygenase [EC:1.13.11.24]
2	BH695_RS23370	BH695_RS23370	hypothetical protein
2	BH695_RS23470	BH695_RS23470	DUF1361 domain-containing protein
2	BH695_RS23485	BH695_RS23485	metal ABC transporter permease	K09819	ABC.MN.P; manganese/iron transport system permease protein
2	BH695_RS23665	BH695_RS23665	type II toxin-antitoxin system VapC family toxin
2	BH695_RS23670	BH695_RS23670	DUF2281 domain-containing protein
2	BH695_RS23745	BH695_RS23745	acyl-CoA dehydrogenase family protein
2	BH695_RS23750	BH695_RS23750	acyl carrier protein
2	ctaD	BH695_RS23760	cytochrome c oxidase subunit I	K02274	coxA; cytochrome c oxidase subunit I [EC:7.1.1.9]
2	BH695_RS23765	BH695_RS23765	cytochrome c oxidase subunit II	K02275	coxB; cytochrome c oxidase subunit II [EC:7.1.1.9]
2	BH695_RS23820	BH695_RS23820	site-specific integrase	K04763	xerD; integrase/recombinase XerD
2	BH695_RS23825	BH695_RS23825	hypothetical protein
2	BH695_RS23910	BH695_RS23910	hypothetical protein
2	BH695_RS23915	BH695_RS23915	PD40 domain-containing protein
2	BH695_RS23930	BH695_RS23930	hypothetical protein
2	BH695_RS23990	BH695_RS23990	transcriptional regulator
2	BH695_RS24060	BH695_RS24060	hypothetical protein
2	BH695_RS24205	BH695_RS24205	RNA polymerase sigma factor SigF	K03090	sigB; RNA polymerase sigma-B factor
2	BH695_RS24215	BH695_RS24215	RNA polymerase sigma factor, RpoD/SigA family	K03086	rpoD; RNA polymerase primary sigma factor
2	clpS	BH695_RS24240	ATP-dependent Clp protease adapter ClpS	K06891	clpS; ATP-dependent Clp protease adaptor protein ClpS
2	BH695_RS24255	BH695_RS24255	serine/threonine protein kinase
2	BH695_RS24285	BH695_RS24285	serine/threonine protein kinase
2	sufC	BH695_RS24625	Fe-S cluster assembly ATPase SufC	K09013	sufC; Fe-S cluster assembly ATP-binding protein
2	BH695_RS24660	BH695_RS24660	UDP-N-acetylmuramoyl-tripeptide--D-alanyl-D- alanine ligase	K01929	murF; UDP-N-acetylmuramoyl-tripeptide--D-alanyl-D-alanine ligase [EC:6.3.2.10]
2	BH695_RS24685	BH695_RS24685	DNA phosphorothioation system restriction enzyme
2	BH695_RS24770	BH695_RS24770	response regulator transcription factor	K02483	two-component system
2	gatA	BH695_RS24925	Asp-tRNA(Asn)/Glu-tRNA(Gln) amidotransferase subunit GatA	K02433	gatA; aspartyl-tRNA(Asn)/glutamyl-tRNA(Gln) amidotransferase subunit A [EC:6.3.5.6 6.3.5.7]
2	BH695_RS25080	BH695_RS25080	type II toxin-antitoxin system RelE/ParE family toxin
2	BH695_RS25100	BH695_RS25100	glutamate--tRNA ligase	K01885	EARS; glutamyl-tRNA synthetase [EC:6.1.1.17]
2	BH695_RS25140	BH695_RS25140	creatininase family protein	K01470	E3.5.2.10; creatinine amidohydrolase [EC:3.5.2.10]
2	BH695_RS25220	BH695_RS25220	P-loop containing nucleoside triphosphate hydrolase superfamily
2	BH695_RS25225	BH695_RS25225	hypothetical protein
2	BH695_RS25405	BH695_RS25405	hypothetical protein
2	BH695_RS25790	BH695_RS25790	ISAs1 family transposase
2	BH695_RS25815	BH695_RS25815	IS5/IS1182 family transposase
2	BH695_RS26625	BH695_RS26625	hypothetical protein
2	BH695_RS26725	BH695_RS26725	hypothetical protein
2	BH695_RS26730	BH695_RS26730	hypothetical protein
3	rpmE	BH695_RS00070	50S ribosomal protein L31	K02909	RP-L31; large subunit ribosomal protein L31
3	BH695_RS00150	BH695_RS00150	DUF3082 domain-containing protein
3	trpA	BH695_RS00205	tryptophan synthase subunit alpha	K01695	trpA; tryptophan synthase alpha chain [EC:4.2.1.20]
3	BH695_RS00225	BH695_RS00225	CoB--CoM heterodisulfide reductase iron-sulfur subunit B family protein	K00241	sdhC; succinate dehydrogenase / fumarate reductase, cytochrome b subunit
3	BH695_RS00290	BH695_RS00290	DUF29 domain-containing protein
3	BH695_RS00345	BH695_RS00345	thioredoxin domain-containing protein	K06888	uncharacterized protein
3	BH695_RS00445	BH695_RS00445	lipoprotein signal peptidase	K03101	lspA; signal peptidase II [EC:3.4.23.36]
3	chlG	BH695_RS00580	chlorophyll synthase ChlG	K04040	chlG; chlorophyll/bacteriochlorophyll a synthase [EC:2.5.1.62 2.5.1.133]
3	BH695_RS00760	BH695_RS00760	type II toxin-antitoxin system HicA family toxin
3	secF	BH695_RS00885	protein translocase subunit SecF	K03074	secF; preprotein translocase subunit SecF
3	BH695_RS00955	BH695_RS00955	PH domain-containing protein
3	BH695_RS00975	BH695_RS00975	hypothetical protein
3	BH695_RS01125	BH695_RS01125	hypothetical protein
3	petG	BH695_RS01145	cytochrome b6-f complex subunit PetG	K02640	petG; cytochrome b6-f complex subunit 5
3	BH695_RS01195	BH695_RS01195	insulinase family protein	K07263	pqqL; zinc protease [EC:3.4.24.-]
3	BH695_RS01310	BH695_RS01310	geranylgeranyl reductase family protein
3	BH695_RS01375	BH695_RS01375	phosphotransferase
3	dapA	BH695_RS01470	4-hydroxy-tetrahydrodipicolinate synthase	K01714	dapA; 4-hydroxy-tetrahydrodipicolinate synthase [EC:4.3.3.7]
3	BH695_RS01540	BH695_RS01540	type II toxin-antitoxin system mRNA interferase toxin, RelE/StbE family	K19158	yoeB; toxin YoeB [EC:3.1.-.-]
3	BH695_RS01585	BH695_RS01585	hypothetical protein
3	BH695_RS01595	BH695_RS01595	type II toxin-antitoxin system HicA family toxin
3	BH695_RS01610	BH695_RS01610	extracellular solute-binding protein	K15770	cycB; arabinogalactan oligomer / maltooligosaccharide transport system substrate-binding protein
3	BH695_RS01620	BH695_RS01620	alpha/beta hydrolase
3	BH695_RS01705	BH695_RS01705	SpoIIE family protein phosphatase	K07315	rsbU_P; phosphoserine phosphatase RsbU/P [EC:3.1.3.3]
3	folD	BH695_RS01800	bifunctional methylenetetrahydrofolate dehydrogenase/methenyltetrahydrofolate cyclohydrolase FolD	K01491	folD; methylenetetrahydrofolate dehydrogenase (NADP+) / methenyltetrahydrofolate cyclohydrolase [EC:1.5.1.5 3.5.4.9]
3	speA	BH695_RS01845	biosynthetic arginine decarboxylase	K01585	speA; arginine decarboxylase [EC:4.1.1.19]
3	BH695_RS01940	BH695_RS01940	PP2C family protein-serine/threonine phosphatase	K07315	rsbU_P; phosphoserine phosphatase RsbU/P [EC:3.1.3.3]
3	BH695_RS01990	BH695_RS01990	hypothetical protein
3	BH695_RS01995	BH695_RS01995	putative toxin-antitoxin system toxin component, PIN family
3	BH695_RS02025	BH695_RS02025	DUF3368 domain-containing protein
3	BH695_RS02350	BH695_RS02350	hypothetical protein
3	BH695_RS02380	BH695_RS02380	DMT family transporter
3	BH695_RS02440	BH695_RS02440	hypothetical protein
3	BH695_RS02465	BH695_RS02465	IS1 family transposase
3	BH695_RS02535	BH695_RS02535	hypothetical protein
3	BH695_RS02625	BH695_RS02625	MlaE family lipid ABC transporter permease subunit	K02066	mlaE; phospholipid/cholesterol/gamma-HCH transport system permease protein
3	BH695_RS02660	BH695_RS02660	hypothetical protein
3	BH695_RS02830	BH695_RS02830	DUF3883 domain-containing protein
3	BH695_RS02850	BH695_RS02850	DUF1156 domain-containing protein	K07445	putative DNA methylase
3	BH695_RS02860	BH695_RS02860	hypothetical protein
3	BH695_RS03195	BH695_RS03195	DUF2288 family protein
3	BH695_RS03215	BH695_RS03215	DevA family ABC transporter ATP-binding protein	K02003	ABC.CD.A; putative ABC transport system ATP-binding protein
3	mrdA	BH695_RS03230	penicillin-binding protein 2	K05515	mrdA; penicillin-binding protein 2 [EC:3.4.16.4]
3	BH695_RS03260	BH695_RS03260	toll/interleukin-1 receptor domain-containing protein
3	BH695_RS03320	BH695_RS03320	Uma2 family endonuclease
3	BH695_RS03480	BH695_RS03480	hypothetical protein	K17108	GBA2; non-lysosomal glucosylceramidase [EC:3.2.1.45]
3	BH695_RS03640	BH695_RS03640	GIY-YIG nuclease family protein
3	BH695_RS03760	BH695_RS03760	NAD(P)H-quinone oxidoreductase subunit F	K05577	ndhF; NAD(P)H-quinone oxidoreductase subunit 5 [EC:7.1.1.2]
3	grrM	BH695_RS03865	GRRM system radical SAM/SPASM domain protein	K06871	uncharacterized protein
3	BH695_RS03945	BH695_RS03945	FkbM family methyltransferase	K09667	OGT; protein O-GlcNAc transferase [EC:2.4.1.255]
3	BH695_RS03965	BH695_RS03965	formylglycine-generating enzyme family protein
3	BH695_RS03970	BH695_RS03970	nucleotidyltransferase family protein	K07075	uncharacterized protein
3	BH695_RS04010	BH695_RS04010	ABC transporter ATP-binding protein/permease	K02471	bacA; vitamin B12/bleomycin/antimicrobial peptide transport system ATP-binding/permease protein
3	rodA	BH695_RS04030	rod shape-determining protein RodA	K05837	rodA; rod shape determining protein RodA
3	BH695_RS04045	BH695_RS04045	glycosyltransferase
3	BH695_RS04245	BH695_RS04245	hypothetical protein
3	BH695_RS04395	BH695_RS04395	type II toxin-antitoxin system HicB family antitoxin
3	BH695_RS04445	BH695_RS04445	carbon dioxide-concentrating mechanism protein CcmK
3	BH695_RS04545	BH695_RS04545	DUF4359 domain-containing protein
3	fabD	BH695_RS04590	ACP S-malonyltransferase	K00645	fabD; [acyl-carrier-protein] S-malonyltransferase [EC:2.3.1.39]
3	BH695_RS04600	BH695_RS04600	acyl-CoA desaturase	K00508	E1.14.19.3; linoleoyl-CoA desaturase [EC:1.14.19.3]
3	BH695_RS04785	BH695_RS04785	transposase family protein
3	kaiC	BH695_RS04875	circadian clock protein KaiC	K08482	kaiC; circadian clock protein KaiC
3	BH695_RS04945	BH695_RS04945	hypothetical protein
3	BH695_RS05330	BH695_RS05330	GDP-L-fucose synthase	K02377	TSTA3; GDP-L-fucose synthase [EC:1.1.1.271]
3	gmd	BH695_RS05335	GDP-mannose 4,6-dehydratase	K01711	gmd; GDPmannose 4,6-dehydratase [EC:4.2.1.47]
3	BH695_RS05345	BH695_RS05345	ParA family protein	K03496	parA; chromosome partitioning protein
3	tatA	BH695_RS05475	twin-arginine translocase TatA/TatE family subunit	K03116	tatA; sec-independent protein translocase protein TatA
3	BH695_RS05490	BH695_RS05490	ferredoxin--nitrite reductase
3	BH695_RS05505	BH695_RS05505	glycosyltransferase
3	BH695_RS05510	BH695_RS05510	ferredoxin family protein
3	BH695_RS05670	BH695_RS05670	DNA topoisomerase 4 subunit A	K02469	gyrA; DNA gyrase subunit A [EC:5.6.2.2]
3	BH695_RS05695	BH695_RS05695	DNA cytosine methyltransferase	K00558	DNMT1; DNA (cytosine-5)-methyltransferase 1 [EC:2.1.1.37]
3	cobW	BH695_RS05890	cobalamin biosynthesis protein CobW	K02234	cobW; cobalamin biosynthesis protein CobW
3	BH695_RS05930	BH695_RS05930	FGGY-family carbohydrate kinase	K22935	XK1; D-ribulokinase [EC:2.7.1.47]
3	BH695_RS05945	BH695_RS05945	DUF561 domain-containing protein
3	BH695_RS06055	BH695_RS06055	class II glutamine amidotransferase
3	BH695_RS06070	BH695_RS06070	magnesium chelatase subunit H	K03403	chlH; magnesium chelatase subunit H [EC:6.6.1.1]
3	BH695_RS06085	BH695_RS06085	hypothetical protein
3	BH695_RS06095	BH695_RS06095	IS5 family transposase
3	BH695_RS06165	BH695_RS06165	hypothetical protein
3	BH695_RS06225	BH695_RS06225	class I SAM-dependent DNA methyltransferase
3	BH695_RS06245	BH695_RS06245	hypothetical protein
3	BH695_RS06250	BH695_RS06250	FkbM family methyltransferase
3	BH695_RS06255	BH695_RS06255	oligosaccharide flippase family protein
3	BH695_RS06260	BH695_RS06260	class I SAM-dependent methyltransferase
3	BH695_RS06265	BH695_RS06265	FkbM family methyltransferase
3	BH695_RS06275	BH695_RS06275	hypothetical protein
3	BH695_RS06425	BH695_RS06425	hypothetical protein
3	BH695_RS06480	BH695_RS06480	type II restriction endonuclease
3	BH695_RS06485	BH695_RS06485	Dam family site-specific DNA-(adenine-N6)-methyltransferase	K06223	dam; DNA adenine methylase [EC:2.1.1.72]
3	BH695_RS06660	BH695_RS06660	DUF29 domain-containing protein
3	BH695_RS06730	BH695_RS06730	adenosine kinase
3	BH695_RS06750	BH695_RS06750	hypothetical protein
3	BH695_RS06755	BH695_RS06755	ABC transporter ATP-binding protein	K01990	ABC-2.A; ABC-2 type transport system ATP-binding protein
3	BH695_RS06765	BH695_RS06765	HEAT repeat domain-containing protein	K02289	cpcF; phycocyanobilin lyase subunit beta [EC:4.4.1.32]
3	BH695_RS06790	BH695_RS06790	ycf66 family protein
3	BH695_RS06795	BH695_RS06795	TolB family protein
3	dusA	BH695_RS06905	tRNA dihydrouridine(20/20a) synthase DusA	K05539	dusA; tRNA-dihydrouridine synthase A [EC:1.-.-.-]
3	BH695_RS06935	BH695_RS06935	hypothetical protein
3	BH695_RS07135	BH695_RS07135	chalcone and stilbene synthase	K16167	bpsA; alkylresorcinol/alkylpyrone synthase
3	BH695_RS07310	BH695_RS07310	hypothetical protein
3	BH695_RS07440	BH695_RS07440	ABC transporter ATP-binding protein/permease	K02471	bacA; vitamin B12/bleomycin/antimicrobial peptide transport system ATP-binding/permease protein
3	BH695_RS07450	BH695_RS07450	non-ribosomal peptide synthetase
3	BH695_RS07670	BH695_RS07670	hypothetical protein
3	BH695_RS07975	BH695_RS07975	hypothetical protein
3	BH695_RS08020	BH695_RS08020	hypothetical protein
3	BH695_RS08065	BH695_RS08065	hypothetical protein
3	BH695_RS08150	BH695_RS08150	DUF2442 domain-containing protein
3	BH695_RS08285	BH695_RS08285	hypothetical protein
3	BH695_RS08495	BH695_RS08495	glycosyltransferase family 2 protein
3	BH695_RS08650	BH695_RS08650	hypothetical protein
3	BH695_RS08680	BH695_RS08680	FkbM family methyltransferase
3	miaA	BH695_RS08710	tRNA (adenosine(37)-N6)-dimethylallyltransferase MiaA	K00791	miaA; tRNA dimethylallyltransferase [EC:2.5.1.75]
3	BH695_RS08715	BH695_RS08715	DUF2079 domain-containing protein
3	BH695_RS08725	BH695_RS08725	AI-2E family transporter
3	BH695_RS08795	BH695_RS08795	hypothetical protein
3	mutL	BH695_RS08900	DNA mismatch repair endonuclease MutL	K03572	mutL; DNA mismatch repair protein MutL
3	BH695_RS08920	BH695_RS08920	hypothetical protein
3	BH695_RS08925	BH695_RS08925	GAF domain-containing sensor histidine kinase
3	BH695_RS08955	BH695_RS08955	IS4-like element ISMae7 family transposase
3	BH695_RS09060	BH695_RS09060	TrkA family potassium uptake protein	K03499	trkA; trk system potassium uptake protein
3	BH695_RS09080	BH695_RS09080	hypothetical protein
3	hflX	BH695_RS09130	GTPase HflX	K03665	hflX; GTPase
3	lipA	BH695_RS09250	lipoyl synthase	K03644	lipA; lipoyl synthase [EC:2.8.1.8]
3	BH695_RS09330	BH695_RS09330	hypothetical protein
3	BH695_RS09350	BH695_RS09350	hypothetical protein
3	BH695_RS09385	BH695_RS09385	SUMF1/EgtB/PvdO family nonheme iron enzyme
3	BH695_RS09460	BH695_RS09460	hypothetical protein
3	BH695_RS09465	BH695_RS09465	gas vesicle protein K
3	BH695_RS09470	BH695_RS09470	GvpL/GvpF family gas vesicle protein
3	BH695_RS09480	BH695_RS09480	gas vesicle protein
3	BH695_RS09485	BH695_RS09485	GvpL/GvpF family gas vesicle protein
3	BH695_RS09490	BH695_RS09490	ArsA family ATPase	K01551	arsA; arsenite/tail-anchored protein-transporting ATPase [EC:7.3.2.7 7.3.-.-]
3	tnpB	BH695_RS09535	IS200/IS605 family element transposase accessory protein TnpB	K07496	putative transposase
3	glgB	BH695_RS09540	1,4-alpha-glucan branching protein GlgB	K00700	GBE1; 1,4-alpha-glucan branching enzyme [EC:2.4.1.18]
3	BH695_RS09575	BH695_RS09575	phosphoribulokinase	K00855	PRK; phosphoribulokinase [EC:2.7.1.19]
3	BH695_RS09605	BH695_RS09605	YggT family protein	K02221	yggT; YggT family protein
3	BH695_RS09620	BH695_RS09620	aminoacyl-tRNA hydrolase	K01056	PTH1; peptidyl-tRNA hydrolase, PTH1 family [EC:3.1.1.29]
3	BH695_RS09700	BH695_RS09700	SDR family oxidoreductase
3	BH695_RS09790	BH695_RS09790	1-acyl-sn-glycerol-3-phosphate acyltransferase
3	glyQ	BH695_RS09845	glycine--tRNA ligase subunit alpha	K01878	glyQ; glycyl-tRNA synthetase alpha chain [EC:6.1.1.14]
3	BH695_RS09865	BH695_RS09865	DUF3084 domain-containing protein
3	ccsB	BH695_RS09900	c-type cytochrome biogenesis protein CcsB
3	BH695_RS10115	BH695_RS10115	translation initiation factor	K03113	EIF1; translation initiation factor 1
3	BH695_RS10125	BH695_RS10125	HetZ-related protein 2
3	cysC	BH695_RS10225	adenylyl-sulfate kinase	K00860	cysC; adenylylsulfate kinase [EC:2.7.1.25]
3	BH695_RS10230	BH695_RS10230	ABC transporter ATP-binding protein	K06147	ABCB-BAC; ATP-binding cassette, subfamily B, bacterial
3	BH695_RS10260	BH695_RS10260	glycosyltransferase
3	BH695_RS10285	BH695_RS10285	type II toxin-antitoxin system RelE/ParE family toxin
3	BH695_RS10290	BH695_RS10290	hypothetical protein
3	BH695_RS10415	BH695_RS10415	IS4 family transposase
3	BH695_RS10490	BH695_RS10490	HlyC/CorC family transporter	K03699	tlyC; putative hemolysin
3	BH695_RS10700	BH695_RS10700	DUF3177 family protein
3	BH695_RS10805	BH695_RS10805	NUDIX hydrolase	K01515	nudF; ADP-ribose pyrophosphatase [EC:3.6.1.13]
3	rsmG	BH695_RS10920	16S rRNA (guanine(527)-N(7))-methyltransferase RsmG	K03501	gidB; 16S rRNA (guanine527-N7)-methyltransferase [EC:2.1.1.170]
3	BH695_RS11060	BH695_RS11060	hypothetical protein
3	minC	BH695_RS11260	septum site-determining protein MinC	K03610	minC; septum site-determining protein MinC
3	BH695_RS11405	BH695_RS11405	Uma2 family endonuclease
3	BH695_RS11450	BH695_RS11450	NAD-dependent epimerase/dehydratase family protein
3	BH695_RS11515	BH695_RS11515	hypothetical protein
3	BH695_RS11520	BH695_RS11520	hypothetical protein
3	BH695_RS11575	BH695_RS11575	cadmium resistance transporter
3	BH695_RS11645	BH695_RS11645	HupE/UreJ family protein	K03192	ureJ; urease accessory protein
3	BH695_RS11650	BH695_RS11650	methyltransferase domain-containing protein
3	BH695_RS11880	BH695_RS11880	serine/threonine protein kinase	K12132	prkC; eukaryotic-like serine/threonine-protein kinase [EC:2.7.11.1]
3	BH695_RS12140	BH695_RS12140	6-phosphofructokinase	K21071	pfk; ATP-dependent phosphofructokinase / diphosphate-dependent phosphofructokinase [EC:2.7.1.11 2.7.1.90]
3	glsA	BH695_RS12280	glutaminase A	K01425	glsA; glutaminase [EC:3.5.1.2]
3	BH695_RS12400	BH695_RS12400	YciI family protein	K09780	uncharacterized protein
3	BH695_RS12420	BH695_RS12420	DNA-directed RNA polymerase subunit gamma	K03046	rpoC; DNA-directed RNA polymerase subunit beta' [EC:2.7.7.6]
3	BH695_RS12465	BH695_RS12465	DUF29 domain-containing protein
3	BH695_RS12520	BH695_RS12520	16S rRNA (cytosine(967)-C(5))-methyltransferase	K03500	rsmB; 16S rRNA (cytosine967-C5)-methyltransferase [EC:2.1.1.176]
3	BH695_RS12745	BH695_RS12745	peptidase T1	K07395	putative proteasome-type protease
3	fabG	BH695_RS12750	3-oxoacyl-[acyl-carrier-protein] reductase	K00059	fabG; 3-oxoacyl-[acyl-carrier protein] reductase [EC:1.1.1.100]
3	BH695_RS12825	BH695_RS12825	PatA/PatG family cyanobactin maturation protease
3	BH695_RS12840	BH695_RS12840	LynF/TruF/PatF family peptide O-prenyltransferase
3	BH695_RS12850	BH695_RS12850	TOMM precursor leader peptide-binding protein	K09136	ycaO; ribosomal protein S12 methylthiotransferase accessory factor
3	BH695_RS13005	BH695_RS13005	glycosyltransferase family 39 protein
3	BH695_RS13010	BH695_RS13010	formylglycine-generating enzyme family protein
3	BH695_RS13065	BH695_RS13065	DUF3368 domain-containing protein
3	BH695_RS13070	BH695_RS13070	UPF0175 family protein
3	BH695_RS13075	BH695_RS13075	DUF4351 domain-containing protein
3	BH695_RS13165	BH695_RS13165	hypothetical protein
3	BH695_RS13240	BH695_RS13240	hypothetical protein
3	BH695_RS13305	BH695_RS13305	cation transporter
3	BH695_RS13385	BH695_RS13385	bifunctional sterol desaturase/short chain dehydrogenase	K20024	mgdE; monoglucosyldiacylglycerol epimerase [EC:5.1.3.34]
3	BH695_RS13390	BH695_RS13390	glycosyltransferase family 2 protein	K19003	mgdA; 1,2-diacylglycerol 3-beta-glucosyltransferase [EC:2.4.1.336]
3	BH695_RS13455	BH695_RS13455	DUF3352 domain-containing protein
3	BH695_RS13470	BH695_RS13470	NAD(P)H-quinone oxidoreductase subunit F	K05577	ndhF; NAD(P)H-quinone oxidoreductase subunit 5 [EC:7.1.1.2]
3	BH695_RS13525	BH695_RS13525	ISL3 family transposase
3	BH695_RS13550	BH695_RS13550	phosphoglycerate dehydrogenase	K00058	serA; D-3-phosphoglycerate dehydrogenase / 2-oxoglutarate reductase [EC:1.1.1.95 1.1.1.399]
3	BH695_RS13555	BH695_RS13555	50S ribosomal protein L11 methyltransferase	K02687	prmA; ribosomal protein L11 methyltransferase [EC:2.1.1.-]
3	BH695_RS13565	BH695_RS13565	hypothetical protein
3	BH695_RS13580	BH695_RS13580	transposase
3	BH695_RS13600	BH695_RS13600	glycosyltransferase family 2 protein
3	BH695_RS13610	BH695_RS13610	superoxide dismutase	K04564	SOD2; superoxide dismutase, Fe-Mn family [EC:1.15.1.1]
3	BH695_RS13615	BH695_RS13615	homoserine kinase	K00872	thrB; homoserine kinase [EC:2.7.1.39]
3	hpnH	BH695_RS13625	adenosyl-hopene transferase HpnH
3	BH695_RS13635	BH695_RS13635	hypothetical protein
3	BH695_RS13650	BH695_RS13650	DUF2281 domain-containing protein
3	BH695_RS13675	BH695_RS13675	ABC transporter permease	K02050	ABC.SN.P; NitT/TauT family transport system permease protein
3	BH695_RS13800	BH695_RS13800	ribosome recycling factor	K02838	frr; ribosome recycling factor
3	BH695_RS13950	BH695_RS13950	amino acid ABC transporter substrate-binding protein	K09969	aapJ; general L-amino acid transport system substrate-binding protein
3	BH695_RS14015	BH695_RS14015	zinc-dependent alcohol dehydrogenase family protein	K00344	qor; NADPH:quinone reductase [EC:1.6.5.5]
3	accB	BH695_RS14020	acetyl-CoA carboxylase biotin carboxyl carrier protein	K02160	accB; acetyl-CoA carboxylase biotin carboxyl carrier protein
3	BH695_RS14315	BH695_RS14315	SUMF1/EgtB/PvdO family nonheme iron enzyme
3	BH695_RS14360	BH695_RS14360	hypothetical protein	K18678	VTE5; phytol kinase [EC:2.7.1.182]
3	BH695_RS14430	BH695_RS14430	type II toxin-antitoxin system PemK/MazF family toxin	K07171	mazF; mRNA interferase MazF [EC:3.1.-.-]
3	gltS	BH695_RS14485	sodium/glutamate symporter	K03312	gltS; glutamate:Na+ symporter, ESS family
3	rimM	BH695_RS14535	ribosome maturation factor RimM	K02860	rimM; 16S rRNA processing protein RimM
3	BH695_RS14555	BH695_RS14555	secretin and TonB N terminus short domain protein	K02666	pilQ; type IV pilus assembly protein PilQ
3	BH695_RS14610	BH695_RS14610	TrkA family potassium uptake protein	K03499	trkA; trk system potassium uptake protein
3	hypB	BH695_RS14720	hydrogenase nickel incorporation protein HypB	K04652	hypB; hydrogenase nickel incorporation protein HypB
3	BH695_RS14855	BH695_RS14855	DNA adenine methylase	K06223	dam; DNA adenine methylase [EC:2.1.1.72]
3	BH695_RS14975	BH695_RS14975	hypothetical protein
3	glpX	BH695_RS15025	class II fructose-bisphosphatase	K11532	glpX-SEBP; fructose-1,6-bisphosphatase II / sedoheptulose-1,7-bisphosphatase [EC:3.1.3.11 3.1.3.37]
3	tnpB	BH695_RS15170	IS200/IS605 family element transposase accessory protein TnpB	K07496	putative transposase
3	BH695_RS15180	BH695_RS15180	methyltransferase domain-containing protein
3	BH695_RS15185	BH695_RS15185	hydroxyacid dehydrogenase	K00058	serA; D-3-phosphoglycerate dehydrogenase / 2-oxoglutarate reductase [EC:1.1.1.95 1.1.1.399]
3	BH695_RS15190	BH695_RS15190	ABC transporter ATP-binding protein/permease	K02471	bacA; vitamin B12/bleomycin/antimicrobial peptide transport system ATP-binding/permease protein
3	BH695_RS15195	BH695_RS15195	type I polyketide synthase
3	BH695_RS15200	BH695_RS15200	aspartate/glutamate racemase family protein	K01779	racD; aspartate racemase [EC:5.1.1.13]
3	BH695_RS15205	BH695_RS15205	hybrid non-ribosomal peptide synthetase/type I polyketide synthase
3	BH695_RS15210	BH695_RS15210	type I polyketide synthase	K16128	mcyD; microcystin synthetase protein McyD
3	BH695_RS15215	BH695_RS15215	hypothetical protein
3	BH695_RS15225	BH695_RS15225	non-ribosomal peptide synthetase
3	BH695_RS15360	BH695_RS15360	FKBP-type peptidyl-prolyl cis-trans isomerase
3	BH695_RS15420	BH695_RS15420	AarF/ABC1/UbiB kinase family protein	K03688	ubiB; ubiquinone biosynthesis protein
3	BH695_RS15425	BH695_RS15425	mannose-1-phosphate guanylyltransferase	K00971	manC; mannose-1-phosphate guanylyltransferase [EC:2.7.7.13]
3	BH695_RS15505	BH695_RS15505	DUF433 domain-containing protein
3	BH695_RS15520	BH695_RS15520	hypothetical protein
3	BH695_RS15635	BH695_RS15635	phospho-N-acetylmuramoyl-pentapeptide- transferase	K01000	mraY; phospho-N-acetylmuramoyl-pentapeptide-transferase [EC:2.7.8.13]
3	BH695_RS15655	BH695_RS15655	F0F1 ATP synthase subunit epsilon	K02114	ATPF1E; F-type H+-transporting ATPase subunit epsilon
3	BH695_RS15690	BH695_RS15690	type II toxin-antitoxin system Phd/YefM family antitoxin	K19159	yefM; antitoxin YefM
3	BH695_RS15695	BH695_RS15695	putative toxin-antitoxin system toxin component, PIN family
3	BH695_RS15720	BH695_RS15720	hypothetical protein
3	malQ	BH695_RS15725	4-alpha-glucanotransferase	K00705	malQ; 4-alpha-glucanotransferase [EC:2.4.1.25]
3	BH695_RS15755	BH695_RS15755	FdhF/YdeP family oxidoreductase
3	BH695_RS15990	BH695_RS15990	hypothetical protein
3	BH695_RS16030	BH695_RS16030	DEAD/DEAH box helicase
3	BH695_RS16060	BH695_RS16060	glycosyltransferase family 39 protein
3	BH695_RS16065	BH695_RS16065	glutaminase	K01425	glsA; glutaminase [EC:3.5.1.2]
3	BH695_RS16110	BH695_RS16110	energy-coupling factor ABC transporter permease	K02007	cbiM; cobalt/nickel transport system permease protein
3	cbiQ	BH695_RS16120	cobalt ECF transporter T component CbiQ	K02008	cbiQ; cobalt/nickel transport system permease protein
3	BH695_RS16125	BH695_RS16125	ATP-binding cassette domain-containing protein	K02006	cbiO; cobalt/nickel transport system ATP-binding protein
3	BH695_RS16210	BH695_RS16210	hypothetical protein
3	rfaE1	BH695_RS16225	D-glycero-beta-D-manno-heptose-7-phosphate kinase	K03272	gmhC; D-beta-D-heptose 7-phosphate kinase / D-beta-D-heptose 1-phosphate adenosyltransferase [EC:2.7.1.167 2.7.7.70]
3	BH695_RS16245	BH695_RS16245	D-sedoheptulose 7-phosphate isomerase	K03271	gmhA; D-sedoheptulose 7-phosphate isomerase [EC:5.3.1.28]
3	BH695_RS16250	BH695_RS16250	polysaccharide pyruvyl transferase family protein
3	BH695_RS16255	BH695_RS16255	hypothetical protein
3	BH695_RS16330	BH695_RS16330	tetratricopeptide repeat protein
3	BH695_RS16510	BH695_RS16510	peptidylprolyl isomerase
3	gmd	BH695_RS16555	GDP-mannose 4,6-dehydratase
3	BH695_RS16610	BH695_RS16610	Uma2 family endonuclease
3	BH695_RS16615	BH695_RS16615	hypothetical protein
3	BH695_RS16640	BH695_RS16640	photosynthesis system II assembly factor Ycf48
3	BH695_RS16785	BH695_RS16785	type II toxin-antitoxin system PemK/MazF family toxin
3	BH695_RS16840	BH695_RS16840	hypothetical protein
3	BH695_RS16925	BH695_RS16925	metallophosphoesterase family protein
3	BH695_RS16930	BH695_RS16930	metallophosphoesterase
3	BH695_RS17015	BH695_RS17015	amidase	K01426	E3.5.1.4; amidase [EC:3.5.1.4]
3	pyrR	BH695_RS17020	bifunctional pyr operon transcriptional regulator/uracil phosphoribosyltransferase PyrR	K02825	pyrR; pyrimidine operon attenuation protein / uracil phosphoribosyltransferase [EC:2.4.2.9]
3	BH695_RS17070	BH695_RS17070	ATP-dependent metallopeptidase FtsH/Yme1/Tma family protein	K03798	ftsH; cell division protease FtsH [EC:3.4.24.-]
3	BH695_RS17155	BH695_RS17155	PEP-CTERM sorting domain-containing protein
3	BH695_RS17420	BH695_RS17420	Uma2 family endonuclease
3	tnpB	BH695_RS17495	IS200/IS605 family element transposase accessory protein TnpB	K07496	putative transposase
3	BH695_RS17570	BH695_RS17570	FkbM family methyltransferase
3	BH695_RS17595	BH695_RS17595	amino acid ABC transporter ATP-binding protein	K09972	aapP; general L-amino acid transport system ATP-binding protein [EC:7.4.2.1]
3	cax	BH695_RS17720	calcium/proton exchanger	K07300	chaA; Ca2+:H+ antiporter
3	BH695_RS17870	BH695_RS17870	DegT/DnrJ/EryC1/StrS family aminotransferase	K13010	per; perosamine synthetase [EC:2.6.1.102]
3	BH695_RS17900	BH695_RS17900	hypothetical protein
3	BH695_RS17980	BH695_RS17980	AAA family ATPase
3	BH695_RS17990	BH695_RS17990	hypothetical protein
3	BH695_RS18105	BH695_RS18105	FtsW/RodA/SpoVE family cell cycle protein	K03588	ftsW; cell division protein FtsW
3	BH695_RS18130	BH695_RS18130	leucyl aminopeptidase	K01255	CARP; leucyl aminopeptidase [EC:3.4.11.1]
3	BH695_RS18155	BH695_RS18155	hypothetical protein
3	BH695_RS18280	BH695_RS18280	LysR family transcriptional regulator	K21703	cbbR; LysR family transcriptional regulator, low CO2-responsive transcriptional regulator
3	recA	BH695_RS18400	recombinase RecA	K03553	recA; recombination protein RecA
3	BH695_RS18485	BH695_RS18485	hypothetical protein
3	BH695_RS18540	BH695_RS18540	HU family DNA-binding protein	K03530	hupB; DNA-binding protein HU-beta
3	BH695_RS18645	BH695_RS18645	pentapeptide repeat-containing protein
3	BH695_RS18660	BH695_RS18660	trypsin-like serine protease
3	BH695_RS18795	BH695_RS18795	BrnT family toxin
3	BH695_RS18805	BH695_RS18805	antitoxin family protein
3	BH695_RS19000	BH695_RS19000	pentapeptide repeat-containing protein
3	BH695_RS19320	BH695_RS19320	hypothetical protein
3	BH695_RS19425	BH695_RS19425	DUF4914 family protein
3	cas2	BH695_RS19435	CRISPR-associated endonuclease Cas2	K09951	cas2; CRISPR-associated protein Cas2
3	BH695_RS19495	BH695_RS19495	hypothetical protein
3	BH695_RS19560	BH695_RS19560	sulfite exporter TauE/SafE family protein	K06196	ccdA; cytochrome c-type biogenesis protein
3	BH695_RS19715	BH695_RS19715	hypothetical protein
3	BH695_RS19770	BH695_RS19770	DUF3488 domain-containing protein
3	mnmG	BH695_RS19790	tRNA uridine-5-carboxymethylaminomethyl(34) synthesis enzyme MnmG	K03495	gidA; tRNA uridine 5-carboxymethylaminomethyl modification enzyme
3	BH695_RS19965	BH695_RS19965	pentapeptide repeat-containing protein
3	BH695_RS19975	BH695_RS19975	DUF4346 domain-containing protein
3	BH695_RS20030	BH695_RS20030	adenylosuccinate lyase	K01756	purB; adenylosuccinate lyase [EC:4.3.2.2]
3	BH695_RS20110	BH695_RS20110	formylglycine-generating enzyme family protein	K13444	SUMF1; formylglycine-generating enzyme [EC:1.8.3.7]
3	mnmG	BH695_RS20150	tRNA uridine-5-carboxymethylaminomethyl(34) synthesis enzyme MnmG	K03495	gidA; tRNA uridine 5-carboxymethylaminomethyl modification enzyme
3	BH695_RS20185	BH695_RS20185	hypothetical protein
3	BH695_RS20305	BH695_RS20305	glycosyltransferase	K13002	wbyL; glycosyltransferase [EC:2.4.1.-]
3	BH695_RS20310	BH695_RS20310	glycosyltransferase family 4 protein
3	BH695_RS20315	BH695_RS20315	class I SAM-dependent methyltransferase
3	BH695_RS20330	BH695_RS20330	glycosyltransferase
3	BH695_RS20445	BH695_RS20445	30S ribosomal protein S1	K02945	RP-S1; small subunit ribosomal protein S1
3	BH695_RS20455	BH695_RS20455	class I SAM-dependent methyltransferase
3	BH695_RS20530	BH695_RS20530	helix-turn-helix transcriptional regulator
3	BH695_RS20625	BH695_RS20625	AAA family ATPase
3	BH695_RS20630	BH695_RS20630	type II toxin-antitoxin system mRNA interferase toxin, RelE/StbE family	K19157	yafQ; mRNA interferase YafQ [EC:3.1.-.-]
3	BH695_RS20685	BH695_RS20685	hypothetical protein
3	BH695_RS20690	BH695_RS20690	histidine--tRNA ligase	K01892	HARS; histidyl-tRNA synthetase [EC:6.1.1.21]
3	BH695_RS20695	BH695_RS20695	heavy metal translocating P-type ATPase	K01534	zntA; Zn2+/Cd2+-exporting ATPase [EC:7.2.2.12 7.2.2.21]
3	BH695_RS20755	BH695_RS20755	GFA family protein
3	BH695_RS20770	BH695_RS20770	1-acyl-sn-glycerol-3-phosphate acyltransferase	K00655	plsC; 1-acyl-sn-glycerol-3-phosphate acyltransferase [EC:2.3.1.51]
3	BH695_RS20810	BH695_RS20810	hypothetical protein
3	BH695_RS20850	BH695_RS20850	type II toxin-antitoxin system RelE/ParE family toxin
3	BH695_RS21085	BH695_RS21085	ATP-binding protein
3	BH695_RS21090	BH695_RS21090	DUF4338 domain-containing protein
3	BH695_RS21110	BH695_RS21110	isoprenyl transferase	K00806	uppS; undecaprenyl diphosphate synthase [EC:2.5.1.31]
3	BH695_RS21425	BH695_RS21425	NHLP bacteriocin system secretion protein
3	BH695_RS21440	BH695_RS21440	hypothetical protein
3	BH695_RS21445	BH695_RS21445	clan AA aspartic protease
3	BH695_RS21540	BH695_RS21540	glutathione S-transferase family protein	K00799	GST; glutathione S-transferase [EC:2.5.1.18]
3	BH695_RS21565	BH695_RS21565	histidine phosphatase family protein	K22305	psp; phosphoserine phosphatase [EC:3.1.3.3]
3	psbA	BH695_RS21590	photosystem II q(b) protein	K02703	psbA; photosystem II P680 reaction center D1 protein [EC:1.10.3.9]
3	cynS	BH695_RS21595	cyanase	K01725	cynS; cyanate lyase [EC:4.2.1.104]
3	BH695_RS21600	BH695_RS21600	NAD(P)H-dependent oxidoreductase
3	BH695_RS21605	BH695_RS21605	Na+:solute symporter	K03307	TC.SSS; solute:Na+ symporter, SSS family
3	BH695_RS21620	BH695_RS21620	cyanophycinase
3	ndhM	BH695_RS21700	NAD(P)H-quinone oxidoreductase subunit M	K05584	ndhM; NAD(P)H-quinone oxidoreductase subunit M [EC:7.1.1.2]
3	aspS	BH695_RS21750	aspartate--tRNA ligase	K01876	aspS; aspartyl-tRNA synthetase [EC:6.1.1.12]
3	BH695_RS21755	BH695_RS21755	hypothetical protein
3	BH695_RS21770	BH695_RS21770	mannan-binding protein
3	BH695_RS21805	BH695_RS21805	ATP-binding cassette domain-containing protein	K02471	bacA; vitamin B12/bleomycin/antimicrobial peptide transport system ATP-binding/permease protein
3	BH695_RS21880	BH695_RS21880	amidophosphoribosyltransferase	K00764	purF; amidophosphoribosyltransferase [EC:2.4.2.14]
3	BH695_RS21960	BH695_RS21960	carotenoid oxygenase family protein	K00464	diox1; all-trans-8'-apo-beta-carotenal 15,15'-oxygenase [EC:1.13.11.75]
3	BH695_RS22100	BH695_RS22100	FAD-binding oxidoreductase	K11472	glcE; glycolate oxidase FAD binding subunit
3	BH695_RS22105	BH695_RS22105	(Fe-S)-binding protein	K11473	glcF; glycolate oxidase iron-sulfur subunit
3	glgA	BH695_RS22205	glycogen synthase GlgA	K00703	glgA; starch synthase [EC:2.4.1.21]
3	BH695_RS22220	BH695_RS22220	HEAT repeat domain-containing protein
3	rpmG	BH695_RS22240	50S ribosomal protein L33	K02913	RP-L33; large subunit ribosomal protein L33
3	BH695_RS22355	BH695_RS22355	DNA primase	K02316	dnaG; DNA primase [EC:2.7.7.101]
3	BH695_RS22365	BH695_RS22365	NDP-sugar synthase	K00966	GMPP; mannose-1-phosphate guanylyltransferase [EC:2.7.7.13]
3	BH695_RS22370	BH695_RS22370	DUF4090 family protein
3	BH695_RS22480	BH695_RS22480	DUF1269 domain-containing protein
3	BH695_RS22515	BH695_RS22515	hypothetical protein
3	cobI	BH695_RS22985	precorrin-2 C(20)-methyltransferase	K03394	cobI-cbiL; precorrin-2/cobalt-factor-2 C20-methyltransferase [EC:2.1.1.130 2.1.1.151]
3	BH695_RS23115	BH695_RS23115	FUSC family protein
3	dndE	BH695_RS23185	DNA sulfur modification protein DndE	K19172	dndE; DNA sulfur modification protein DndE
3	BH695_RS23280	BH695_RS23280	TolC family protein
3	BH695_RS23340	BH695_RS23340	prohibitin family protein
3	BH695_RS23345	BH695_RS23345	hypothetical protein
3	BH695_RS23395	BH695_RS23395	cation-translocating P-type ATPase	K01537	ATP2C; P-type Ca2+ transporter type 2C [EC:7.2.2.10]
3	BH695_RS23450	BH695_RS23450	2,3-diketo-5-methylthiopentyl-1-phosphate enolase	K08965	mtnW; 2,3-diketo-5-methylthiopentyl-1-phosphate enolase [EC:5.3.2.5]
3	BH695_RS23455	BH695_RS23455	peptidylprolyl isomerase
3	BH695_RS23645	BH695_RS23645	family 10 glycosylhydrolase
3	BH695_RS23970	BH695_RS23970	transposase	K07496	putative transposase
3	pdxA	BH695_RS23975	4-hydroxythreonine-4-phosphate dehydrogenase PdxA	K00097	pdxA; 4-hydroxythreonine-4-phosphate dehydrogenase [EC:1.1.1.262]
3	BH695_RS23985	BH695_RS23985	NgoFVII family restriction endonuclease
3	BH695_RS24005	BH695_RS24005	DUF3727 domain-containing protein
3	BH695_RS24150	BH695_RS24150	MFS transporter
3	hisF	BH695_RS24195	imidazole glycerol phosphate synthase subunit HisF	K02500	hisF; imidazole glycerol-phosphate synthase subunit HisF [EC:4.3.2.10]
3	rsgA	BH695_RS24305	small ribosomal subunit biogenesis GTPase RsgA	K06949	rsgA; ribosome biogenesis GTPase / thiamine phosphate phosphatase [EC:3.6.1.- 3.1.3.100]
3	BH695_RS24500	BH695_RS24500	hypothetical protein
3	BH695_RS24595	BH695_RS24595	UDP-N-acetylmuramoyl-L-alanine--D-glutamate ligase	K01925	murD; UDP-N-acetylmuramoylalanine--D-glutamate ligase [EC:6.3.2.9]
3	sufB	BH695_RS24630	Fe-S cluster assembly protein SufB	K09014	sufB; Fe-S cluster assembly protein SufB
3	BH695_RS24725	BH695_RS24725	MBL fold hydrolase
3	BH695_RS24755	BH695_RS24755	cation-transporting P-type ATPase
3	cobN	BH695_RS25035	cobaltochelatase subunit CobN	K02230	cobN; cobaltochelatase CobN [EC:6.6.1.2]
3	BH695_RS25070	BH695_RS25070	ROK family protein	K00845	glk; glucokinase [EC:2.7.1.2]
3	BH695_RS25075	BH695_RS25075	helix-turn-helix domain-containing protein
3	phoU	BH695_RS25125	phosphate signaling complex protein PhoU	K02039	phoU; phosphate transport system protein
3	BH695_RS25240	BH695_RS25240	HEAT repeat domain-containing protein
3	BH695_RS25620	BH695_RS25620	ISL3 family transposase
3	BH695_RS25715	BH695_RS25715	capsular polysaccharide biosynthesis protein
3	BH695_RS25725	BH695_RS25725	type II toxin-antitoxin system HicA family toxin
3	BH695_RS26235	BH695_RS26235	IS630 family transposase
3	BH695_RS26455	BH695_RS26455	hypothetical protein
3	BH695_RS26470	BH695_RS26470	type II toxin-antitoxin system RelE/ParE family toxin
3	BH695_RS26775	BH695_RS26775	hypothetical protein
