# Supplementary material for: Episodic Decrease in Temperature Increases mcy Gene Transcription and Cellular Microcystin in Continuous Cultures of Microcystis aeruginosa PCC 7806
Source: Front Microbiol. 2020 Dec 3;11:601864. doi: 10.3389/fmicb.2020.601864 (PMC7744600; doi:10.3389/fmicb.2020.601864)
Supplement: Supplementary file 4 [file Table_4.XLSX]

## Sheet: Sheet2
		Supplemental Table S4. Time-lag correlation of mcy gene expression and microcystin quota
		in M. aeruginosa PCC 7806 over a 21-day time course of changing temperatures.
			Concurrent			24-h time lag			48-h time lag			72-h time lag
		Gene	r	p-value		r	p-value		r	p-value		r	p-value
		mcyA	0.2279	0.4762		0.3593	0.2778		0.7005	0.0164		0.7828	0.0074
		mcyB	0.154	0.6328		0.5404	0.0862		0.6807	0.0211		0.6839	0.0292
		mcyC	-0.2501	0.433		0.05257	0.878		0.2891	0.3885		0.4671	0.1735
		mcyD	0.318	0.3138		0.6111	0.0458		0.8734	0.0004		0.8568	0.0015
		mcyE	0.3622	0.2473		0.6264	0.0392		0.7932	0.0036		0.8849	0.0007
		mcyF	0.3189	0.3124		0.5266	0.0961		0.5898	0.0561		0.5044	0.1371
		mcyG	0.3103	0.3262		0.715	0.0134		0.7778	0.0048		0.7965	0.0058
		mcyH	0.3265	0.3003		0.5667	0.0691		0.6968	0.0172		0.8172	0.0039
		mcyI	0.3516	0.2623		0.7241	0.0117		0.7434	0.0087		0.6583	0.0385
		mcyJ	0.4108	0.1846		0.7263	0.0114		0.8529	0.0008		0.8388	0.0024
