# Supplementary material for: Episodic Decrease in Temperature Increases mcy Gene Transcription and Cellular Microcystin in Continuous Cultures of Microcystis aeruginosa PCC 7806
Source: Front Microbiol. 2020 Dec 3;11:601864. doi: 10.3389/fmicb.2020.601864 (PMC7744600; doi:10.3389/fmicb.2020.601864)
Supplement: Supplementary file 5 [file Table_5.XLSX]

## Sheet: Housekeeping_gene_candidates.cs
Supplemental Table S5. Genes of PCC7806 with stable expression across temperature variation.
Genes with expression > 250 TPM and with coefficient of variation < 10% are listed.
		Mean	Standard	Coefficient
Gene Name	Locus_tag	Expression (TPM)	Deviation	of Variation
hisH	BH695_RS00350	259.368	19.1169	0.0737057
BH695_RS00555	BH695_RS00555	431.157	34.372	0.0797205
ftsZ	BH695_RS00700	668.419	62.3398	0.0932645
BH695_RS02060	BH695_RS02060	10109	934.875	0.0924792
BH695_RS02670	BH695_RS02670	292.004	27.7934	0.0951817
BH695_RS02985	BH695_RS02985	366.207	28.6932	0.0783523
BH695_RS03330	BH695_RS03330	938.817	67.2521	0.0716349
BH695_RS03355	BH695_RS03355	2650.52	177.583	0.0669991
typA	BH695_RS04190	614.15	59.3487	0.0966354
BH695_RS04610	BH695_RS04610	2400.76	215.727	0.089858
BH695_RS05215	BH695_RS05215	7993.64	771.703	0.0965397
BH695_RS05980	BH695_RS05980	1948.52	139.471	0.0715778
hflB	BH695_RS06475	1546.03	66.3056	0.0428877
BH695_RS07075	BH695_RS07075	730.574	42.0642	0.0575769
BH695_RS07230	BH695_RS07230	624.696	45.889	0.0734581
BH695_RS07320	BH695_RS07320	582.178	51.6787	0.0887679
rimO	BH695_RS07325	701.592	45.2626	0.0645142
gvpC	BH695_RS09445	4122.95	386.065	0.093638
BH695_RS09495	BH695_RS09495	755.262	63.913	0.0846236
trxA	BH695_RS11095	2547.5	217.025	0.0851913
gcvP	BH695_RS11200	351.442	22.0431	0.0627217
BH695_RS12210	BH695_RS12210	1274.63	102.936	0.0807575
BH695_RS12655	BH695_RS12655	491.292	48.9035	0.0995406
BH695_RS13550	BH695_RS13550	372.784	33.3642	0.0895
cphA	BH695_RS15535	499.957	42.5493	0.085106
BH695_RS15540	BH695_RS15540	401.04	28.6307	0.071391
tnpB	BH695_RS17060	559.918	42.9961	0.0767901
BH695_RS17155	BH695_RS17155	4637.57	389.967	0.0840887
BH695_RS17615	BH695_RS17615	1789.01	116.093	0.0648926
guaA	BH695_RS17750	312.766	18.7072	0.0598121
argH	BH695_RS17805	305.848	28.7963	0.0941521
BH695_RS19260	BH695_RS19260	909.152	81.0851	0.0891877
BH695_RS20425	BH695_RS20425	257.914	23.4443	0.0908996
BH695_RS21285	BH695_RS21285	1550.93	152.652	0.0984264
BH695_RS21645	BH695_RS21645	8639.91	850.583	0.0984482
apcB	BH695_RS21650	11625.5	1150.66	0.098977
BH695_RS21655	BH695_RS21655	5657.44	476.099	0.0841545
BH695_RS21775	BH695_RS21775	5144.57	478.647	0.0930393
BH695_RS21900	BH695_RS21900	277.936	24.2283	0.0871724
psaC	BH695_RS22460	6931.86	608.925	0.0878444
BH695_RS22825	BH695_RS22825	1974.37	184.075	0.0932321
BH695_RS23280	BH695_RS23280	340.109	27.2516	0.080126
BH695_RS23740	BH695_RS23740	647.78	60.2376	0.0929908
leuC	BH695_RS24115	436.607	40.5257	0.0928196
BH695_RS24555	BH695_RS24555	263.233	20.5049	0.0778964
BH695_RS25100	BH695_RS25100	279.928	25.4358	0.0908655
